# Supplementary material for: Integrated Analysis of LncRNA-mRNA Co-Expression Profiles in Patients with Moyamoya Disease
Source: Sci Rep. 2017 Feb 8;7:42421. doi: 10.1038/srep42421 (PMC5296735; doi:10.1038/srep42421)
Supplement: Supplementary Table S1 [file srep42421-s2.csv]

ProbeName	pvalues	foldchange	type	GeneSymbol
CUST_48426_PI429285431	0.000217352	2.539205268	lncRNA	NA
CUST_24816_PI429285431	8.45E-08	0.329587562	lncRNA	NA
CUST_39248_PI429285431	0.000232995	0.264557641	lncRNA	NA
CUST_36065_PI429285431	5.34E-06	0.456044917	lncRNA	NA
CUST_44237_PI429285431	1.16E-05	2.010416033	lncRNA	NA
LNCA_21_P0010046	1.78E-08	0.499346389	lncRNA	XLOC_013770
CUST_34416_PI429285431	9.95E-08	3.479088354	lncRNA	NA
CUST_15100_PI429285431	1.29E-07	0.446819884	lncRNA	NA
CUST_21361_PI429285431	2.37E-08	0.320131568	lncRNA	NA
CUST_42828_PI429285431	7.31E-07	2.118503004	lncRNA	NA
CUST_48043_PI429285431	4.56E-09	0.347600161	lncRNA	NA
CUST_33426_PI429285431	0.00085487	2.869602933	lncRNA	NA
CUST_36879_PI429285431	1.76E-07	0.472985909	lncRNA	NA
CUST_40425_PI429285431	2.20E-09	0.489486504	lncRNA	NA
CUST_15097_PI429285431	2.94E-08	0.416279694	lncRNA	NA
CUST_9785_PI429285431	2.91E-11	2.53788934	lncRNA	NA
CUST_25319_PI429285431	3.95E-07	0.498411963	lncRNA	NA
CUST_37392_PI429285431	2.71E-06	0.372697507	lncRNA	NA
LNCA_21_P0010399	5.65E-05	0.47696425	lncRNA	XLOC_014174
LNCA_21_P0002596	1.41E-07	3.499626751	lncRNA	XLOC_001496
CUST_41033_PI429285431	3.20E-07	0.37648762	lncRNA	NA
CUST_48066_PI429285431	0.000105688	2.225691059	lncRNA	NA
CUST_23425_PI429285431	6.45E-13	3.097554368	lncRNA	NA
LNCA_19_P00321917	3.09E-05	0.48620769	lncRNA	TSIX
CUST_23974_PI429285431	2.07E-05	2.80308882	lncRNA	NA
CUST_31636_PI429285431	4.38E-07	0.480921827	lncRNA	NA
CUST_45566_PI429285431	6.20E-07	3.01567132	lncRNA	NA
CUST_48513_PI429285431	8.27E-11	2.851226998	lncRNA	NA
CUST_34917_PI429285431	7.46E-08	2.601953925	lncRNA	NA
CUST_5071_PI429285431	9.84E-06	0.485006106	lncRNA	NA
CUST_50129_PI429285431	2.70E-09	3.357374269	lncRNA	NA
CUST_23245_PI429285431	4.72E-08	2.88449887	lncRNA	NA
CUST_18608_PI429285431	6.75E-08	0.368813949	lncRNA	NA
CUST_47463_PI429285431	6.22E-06	2.092897448	lncRNA	NA
CUST_17541_PI429285431	1.85E-09	0.472633538	lncRNA	NA
CUST_47473_PI429285431	8.69E-06	0.495292413	lncRNA	NA
LNCA_21_P0012387	3.17E-09	0.334928007	lncRNA	XLOC_l2_009811
CUST_18627_PI429285431	6.35E-08	0.395341633	lncRNA	NA
CUST_24227_PI429285431	8.40E-09	3.772238022	lncRNA	NA
CUST_48207_PI429285431	3.44E-06	2.381592364	lncRNA	NA
CUST_41607_PI429285431	9.32E-07	2.05771733	lncRNA	NA
CUST_51265_PI429285431	0.005175879	2.049362249	lncRNA	NA
CUST_40817_PI429285431	2.84E-06	0.406184494	lncRNA	NA
LNCA_21_P0004420	5.60E-07	2.799759806	lncRNA	XLOC_004924
CUST_13802_PI429285431	7.09E-09	0.347619726	lncRNA	NA
CUST_4097_PI429285431	4.03E-06	0.403806491	lncRNA	NA
CUST_6982_PI429285431	1.68E-07	0.470736323	lncRNA	NA
CUST_50869_PI429285431	1.27E-06	3.1217112	lncRNA	NA
CUST_45767_PI429285431	1.24E-06	2.043169555	lncRNA	NA
LNCA_21_P0003092	3.94E-06	0.478062838	lncRNA	LOC440993
CUST_6624_PI429285431	3.35E-11	4.619457166	lncRNA	NA
CUST_5034_PI429285431	1.05E-08	0.494564642	lncRNA	NA
CUST_12734_PI429285431	0.002615698	0.457782041	lncRNA	NA
CUST_37663_PI429285431	1.67E-06	0.449280999	lncRNA	NA
CUST_25572_PI429285431	3.95E-06	0.432516301	lncRNA	NA
CUST_10556_PI429285431	2.00E-05	0.414366137	lncRNA	NA
CUST_156_PI429285431	6.87E-08	0.497842541	lncRNA	NA
CUST_18543_PI429285431	6.78E-09	2.771254313	lncRNA	NA
CUST_41541_PI429285431	1.48E-06	0.411045679	lncRNA	NA
CUST_27492_PI429285431	0.000265153	2.092019651	lncRNA	NA
CUST_30743_PI429285431	1.70E-07	0.447046325	lncRNA	NA
LNCA_21_P0014028	9.17E-08	2.60285354	lncRNA	PP12719
CUST_46347_PI429285431	4.99E-06	2.505760217	lncRNA	NA
CUST_760_PI429285431	0.012124552	0.376646449	lncRNA	NA
CUST_15603_PI429285431	5.40E-09	0.436255904	lncRNA	NA
CUST_9538_PI429285431	9.17E-09	3.849302547	lncRNA	NA
CUST_15612_PI429285431	8.54E-08	0.489894853	lncRNA	NA
CUST_31241_PI429285431	9.09E-08	0.368132584	lncRNA	NA
CUST_24525_PI429285431	7.83E-09	0.441908626	lncRNA	NA
LNCA_19_P00812329	3.98E-05	0.490048489	lncRNA	XLOC_007868
CUST_23055_PI429285431	6.78E-08	2.315590642	lncRNA	NA
LNCA_21_P0012866	2.50E-07	0.491809673	lncRNA	XLOC_l2_011872
CUST_13706_PI429285431	0.011249977	0.484141611	lncRNA	NA
CUST_23262_PI429285431	6.41E-08	0.411812499	lncRNA	NA
CUST_26254_PI429285431	2.60E-07	0.485435414	lncRNA	NA
CUST_18899_PI429285431	8.10E-07	0.371582688	lncRNA	NA
LNCA_19_P00322109	3.43E-09	2.292474739	lncRNA	LOC401320
CUST_8987_PI429285431	2.65E-10	2.026461003	lncRNA	NA
CUST_15208_PI429285431	7.44E-09	0.345656251	lncRNA	NA
LNCA_21_P0005535	7.05E-08	0.245346359	lncRNA	XLOC_006625
LNCA_21_P0007354	2.19E-07	0.450842779	lncRNA	XLOC_009445
CUST_41063_PI429285431	7.35E-10	0.339236039	lncRNA	NA
LNCA_21_P0006547	1.05E-08	0.391404435	lncRNA	XLOC_008216
CUST_17730_PI429285431	1.17E-09	0.472617673	lncRNA	NA
CUST_40586_PI429285431	2.07E-07	0.391972675	lncRNA	NA
CUST_19167_PI429285431	2.40E-07	0.459092958	lncRNA	NA
CUST_16421_PI429285431	2.00E-05	0.439742031	lncRNA	NA
CUST_38805_PI429285431	1.21E-08	0.330571841	lncRNA	NA
LNCA_21_P0005234	3.56E-07	0.34181352	lncRNA	XLOC_006102
CUST_45769_PI429285431	0.000234285	0.427076387	lncRNA	NA
CUST_27449_PI429285431	7.18E-08	0.392522256	lncRNA	NA
CUST_2689_PI429285431	5.42E-08	2.519168199	lncRNA	NA
CUST_6645_PI429285431	1.69E-05	0.342630362	lncRNA	NA
CUST_18311_PI429285431	2.39E-05	2.016952066	lncRNA	NA
CUST_40256_PI429285431	3.77E-06	2.759543515	lncRNA	NA
CUST_9995_PI429285431	1.67E-05	0.427062941	lncRNA	NA
CUST_23912_PI429285431	0.000189957	0.36089478	lncRNA	NA
CUST_24595_PI429285431	5.04E-06	2.843248346	lncRNA	NA
CUST_18536_PI429285431	1.37E-07	0.466082726	lncRNA	NA
CUST_14818_PI429285431	5.48E-05	0.362320223	lncRNA	NA
CUST_51293_PI429285431	0.000355668	2.034356369	lncRNA	NA
CUST_8523_PI429285431	0.018143991	0.321688215	lncRNA	NA
CUST_19768_PI429285431	5.42E-05	2.234418332	lncRNA	NA
CUST_28082_PI429285431	4.65E-09	0.43793737	lncRNA	NA
CUST_23065_PI429285431	5.84E-07	2.639150633	lncRNA	NA
CUST_40824_PI429285431	9.20E-07	3.9213415	lncRNA	NA
LNCA_21_P0005605	0.001052416	0.459759484	lncRNA	XLOC_006476
CUST_12762_PI429285431	1.18E-05	0.435282103	lncRNA	NA
CUST_7096_PI429285431	4.68E-08	2.200147887	lncRNA	NA
CUST_49949_PI429285431	9.31E-07	2.545315228	lncRNA	NA
LNCA_21_P0009942	9.57E-06	0.471974331	lncRNA	XLOC_013474
CUST_36525_PI429285431	5.52E-08	0.458091587	lncRNA	NA
CUST_51645_PI429285431	4.19E-07	0.420683188	lncRNA	NA
CUST_33863_PI429285431	8.52E-08	3.898666737	lncRNA	NA
CUST_2450_PI429285431	1.19E-05	0.467172496	lncRNA	NA
CUST_8256_PI429285431	2.12E-05	0.484080956	lncRNA	NA
CUST_36233_PI429285431	9.76E-05	0.148422452	lncRNA	NA
CUST_4158_PI429285431	0.000178528	5.920347924	lncRNA	NA
LNCA_21_P0006309	2.35E-08	0.374394019	lncRNA	XLOC_007824
CUST_36940_PI429285431	0.000121519	0.356142302	lncRNA	NA
CUST_33038_PI429285431	5.34E-08	0.475256586	lncRNA	NA
CUST_2686_PI429285431	1.15E-06	4.998805727	lncRNA	NA
CUST_11430_PI429285431	5.08E-10	0.467649621	lncRNA	NA
CUST_35014_PI429285431	1.50E-07	3.32284982	lncRNA	NA
CUST_36130_PI429285431	4.53E-08	0.499552625	lncRNA	NA
CUST_46797_PI429285431	8.88E-08	2.426823717	lncRNA	NA
LNCA_21_P0006976	7.57E-07	0.340059841	lncRNA	XLOC_008752
CUST_18468_PI429285431	4.93E-12	2.881125485	lncRNA	NA
CUST_13955_PI429285431	4.99E-07	0.445568264	lncRNA	NA
CUST_114_PI429285431	3.74E-07	3.248550814	lncRNA	NA
CUST_3553_PI429285431	3.72E-09	3.105830617	lncRNA	NA
CUST_8662_PI429285431	0.000130717	0.416752251	lncRNA	NA
CUST_28383_PI429285431	3.88E-08	0.453846623	lncRNA	NA
CUST_13956_PI429285431	1.07E-05	0.449358861	lncRNA	NA
CUST_47819_PI429285431	0.001111851	2.016494547	lncRNA	NA
CUST_45441_PI429285431	1.95E-06	2.906128754	lncRNA	NA
CUST_5380_PI429285431	6.48E-10	0.411207194	lncRNA	NA
CUST_51152_PI429285431	6.83E-07	3.399237794	lncRNA	NA
CUST_10459_PI429285431	3.03E-09	0.316487876	lncRNA	NA
CUST_44069_PI429285431	0.000199332	0.417897613	lncRNA	NA
CUST_14499_PI429285431	4.24E-07	2.843463515	lncRNA	NA
CUST_51072_PI429285431	2.53E-06	0.392251683	lncRNA	NA
CUST_12753_PI429285431	0.002282789	0.403497394	lncRNA	NA
CUST_5806_PI429285431	4.77E-05	0.496182707	lncRNA	NA
LNCA_19_P00322992	4.98E-10	2.561563588	lncRNA	NA
CUST_31937_PI429285431	1.71E-06	0.424436894	lncRNA	NA
CUST_40760_PI429285431	1.02E-07	0.484773082	lncRNA	NA
CUST_40508_PI429285431	4.36E-08	4.753662185	lncRNA	NA
CUST_3301_PI429285431	1.02E-05	0.398542257	lncRNA	NA
CUST_19298_PI429285431	2.46E-08	0.423666706	lncRNA	NA
CUST_18360_PI429285431	8.32E-06	2.222339296	lncRNA	NA
CUST_18217_PI429285431	2.34E-06	0.298441477	lncRNA	NA
CUST_48247_PI429285431	7.31E-07	2.699256588	lncRNA	NA
CUST_6177_PI429285431	1.82E-08	0.369240135	lncRNA	NA
CUST_48101_PI429285431	8.00E-07	3.082014939	lncRNA	NA
CUST_51153_PI429285431	1.89E-06	0.383230501	lncRNA	NA
LNCA_21_P0001031	2.38E-08	2.810950743	lncRNA	XLOC_000471
CUST_35535_PI429285431	1.63E-07	2.075710685	lncRNA	NA
CUST_12775_PI429285431	0.000535265	0.433803981	lncRNA	NA
LNCA_19_P00806637	7.78E-08	0.459585023	lncRNA	XLOC_002473
CUST_29130_PI429285431	2.80E-05	0.495905783	lncRNA	NA
CUST_25009_PI429285431	1.40E-08	2.041044282	lncRNA	NA
CUST_15825_PI429285431	1.04E-08	0.463640838	lncRNA	NA
CUST_13931_PI429285431	3.64E-09	0.471209188	lncRNA	NA
CUST_47299_PI429285431	1.85E-05	2.097328579	lncRNA	NA
LNCA_19_P00808382	1.01E-06	0.47228289	lncRNA	LOC100506334
CUST_6646_PI429285431	1.52E-05	0.357190314	lncRNA	NA
LNCA_21_P0013099	0.001800285	0.463603845	lncRNA	XLOC_l2_013125
CUST_36177_PI429285431	5.06E-07	0.471824512	lncRNA	NA
LNCA_23_P9280	4.96E-08	3.453089122	lncRNA	LOC389765
CUST_16320_PI429285431	0.011378888	0.494247059	lncRNA	NA
CUST_17676_PI429285431	4.87E-06	2.31495287	lncRNA	NA
CUST_48154_PI429285431	0.002823021	2.527844591	lncRNA	NA
CUST_37863_PI429285431	8.14E-07	0.447005345	lncRNA	NA
CUST_40132_PI429285431	3.39E-06	0.455659997	lncRNA	NA
CUST_41179_PI429285431	1.00E-09	0.395345663	lncRNA	NA
CUST_41611_PI429285431	5.53E-05	0.456293583	lncRNA	NA
CUST_37162_PI429285431	5.25E-06	0.498690643	lncRNA	NA
CUST_17979_PI429285431	1.41E-05	0.449244363	lncRNA	NA
CUST_52070_PI429285431	5.08E-07	0.383793091	lncRNA	NA
CUST_3733_PI429285431	0.03444996	0.427809662	lncRNA	NA
LNCA_21_P0006778	1.70E-05	0.293417874	lncRNA	XLOC_008897
CUST_47429_PI429285431	2.24E-06	2.631918568	lncRNA	NA
CUST_45392_PI429285431	3.93E-06	0.389670862	lncRNA	NA
CUST_32174_PI429285431	1.93E-05	0.37506284	lncRNA	NA
CUST_5881_PI429285431	2.87E-05	0.491692537	lncRNA	NA
CUST_5778_PI429285431	9.15E-08	0.491509874	lncRNA	NA
CUST_22459_PI429285431	3.92E-08	0.44474166	lncRNA	NA
CUST_45132_PI429285431	2.32E-06	0.457557652	lncRNA	NA
CUST_12951_PI429285431	9.93E-08	0.435476087	lncRNA	NA
CUST_15144_PI429285431	2.80E-07	4.013806532	lncRNA	NA
CUST_3838_PI429285431	5.97E-07	0.387945739	lncRNA	NA
CUST_49419_PI429285431	9.35E-06	0.452107214	lncRNA	NA
CUST_17266_PI429285431	1.03E-06	2.52299628	lncRNA	NA
CUST_773_PI429285431	1.67E-07	0.441066709	lncRNA	NA
CUST_17640_PI429285431	1.64E-07	3.608663044	lncRNA	NA
CUST_18922_PI429285431	3.41E-08	2.521430377	lncRNA	NA
CUST_28789_PI429285431	0.000939709	0.315203549	lncRNA	NA
CUST_44465_PI429285431	3.56E-07	6.154270762	lncRNA	NA
CUST_36027_PI429285431	0.016407056	2.114433012	lncRNA	NA
CUST_17041_PI429285431	0.00040952	0.213823158	lncRNA	NA
CUST_51519_PI429285431	8.69E-08	3.46603977	lncRNA	NA
LNCA_21_P0009799	6.12E-07	0.380964549	lncRNA	XLOC_013195
CUST_9804_PI429285431	2.84E-08	0.433663513	lncRNA	NA
CUST_24356_PI429285431	2.70E-10	4.187903922	lncRNA	NA
CUST_3025_PI429285431	0.00019358	0.438097404	lncRNA	NA
LNCA_33_P3306048	4.99E-08	2.505877368	lncRNA	DPRXP4
CUST_22933_PI429285431	1.01E-06	3.247187981	lncRNA	NA
CUST_18831_PI429285431	6.73E-08	0.319521782	lncRNA	NA
CUST_9093_PI429285431	4.13E-08	0.263180495	lncRNA	NA
CUST_7444_PI429285431	6.61E-09	0.427271012	lncRNA	NA
CUST_48944_PI429285431	0.003507055	0.489939187	lncRNA	NA
CUST_5327_PI429285431	4.77E-06	10.45543437	lncRNA	NA
CUST_12842_PI429285431	2.84E-08	0.452855774	lncRNA	NA
CUST_14068_PI429285431	8.71E-06	0.362290484	lncRNA	NA
CUST_10609_PI429285431	0.00137327	0.494573784	lncRNA	NA
CUST_43252_PI429285431	3.48E-05	4.34405768	lncRNA	NA
CUST_28836_PI429285431	1.05E-10	0.491934504	lncRNA	NA
CUST_32670_PI429285431	2.23E-05	0.42497307	lncRNA	NA
CUST_15716_PI429285431	3.55E-08	0.456939326	lncRNA	NA
CUST_41177_PI429285431	8.17E-08	2.043192532	lncRNA	NA
CUST_50783_PI429285431	1.94E-07	0.466395137	lncRNA	NA
CUST_37967_PI429285431	1.56E-07	3.275681637	lncRNA	NA
CUST_26941_PI429285431	1.02E-09	0.48050092	lncRNA	NA
CUST_19374_PI429285431	2.63E-06	2.029763477	lncRNA	NA
CUST_23038_PI429285431	0.001343489	0.370900002	lncRNA	NA
LNCA_21_P0004675	6.88E-07	0.339249474	lncRNA	XLOC_005421
LNCA_33_P3236218	2.01E-07	2.243736808	lncRNA	LOC391767
CUST_11527_PI429285431	0.002187132	0.349925018	lncRNA	NA
CUST_2352_PI429285431	1.64E-05	0.422779237	lncRNA	NA
CUST_50961_PI429285431	1.18E-07	0.449460536	lncRNA	NA
CUST_10037_PI429285431	1.02E-08	0.489511219	lncRNA	NA
CUST_41046_PI429285431	6.41E-08	0.439210473	lncRNA	NA
CUST_30489_PI429285431	3.49E-06	0.489781071	lncRNA	NA
CUST_27260_PI429285431	1.14E-05	0.378830942	lncRNA	NA
LNCA_21_P0002037	1.01E-10	0.284776069	lncRNA	XLOC_002037
CUST_21520_PI429285431	1.25E-06	0.471947175	lncRNA	NA
CUST_44625_PI429285431	0.000185185	0.248136605	lncRNA	NA
CUST_840_PI429285431	2.38E-06	0.443010978	lncRNA	NA
CUST_45322_PI429285431	2.29E-09	2.713130485	lncRNA	NA
CUST_37203_PI429285431	9.43E-07	0.465181621	lncRNA	NA
CUST_51268_PI429285431	5.35E-09	0.492818702	lncRNA	NA
LNCA_21_P0002106	8.81E-05	0.155703372	lncRNA	XLOC_002335
LNCA_21_P0010023	7.57E-09	0.435599172	lncRNA	XLOC_013694
CUST_2431_PI429285431	0.000161166	0.232593705	lncRNA	NA
CUST_8337_PI429285431	0.000194963	0.195788362	lncRNA	NA
LNCA_21_P0008104	5.60E-06	0.300846413	lncRNA	XLOC_010471
CUST_237_PI429201921	1.05E-08	0.391952159	lncRNA	NA
CUST_9824_PI429285431	6.21E-06	0.465269109	lncRNA	NA
CUST_33535_PI429285431	2.54E-06	3.02225859	lncRNA	NA
CUST_11438_PI429285431	7.50E-05	2.838431846	lncRNA	NA
CUST_18656_PI429285431	6.37E-07	0.362533086	lncRNA	NA
LNCA_21_P0006253	5.94E-09	0.3880964	lncRNA	XLOC_007645
CUST_41446_PI429285431	3.74E-05	0.444758011	lncRNA	NA
CUST_33456_PI429285431	1.39E-07	2.840660335	lncRNA	NA
CUST_28976_PI429285431	5.24E-08	3.248406138	lncRNA	NA
CUST_14984_PI429285431	5.67E-07	0.345078824	lncRNA	NA
CUST_36852_PI429285431	1.36E-07	0.44547628	lncRNA	NA
CUST_14698_PI429285431	0.000304455	0.44123136	lncRNA	NA
CUST_43164_PI429285431	1.64E-06	2.902463933	lncRNA	NA
LNCA_23_P116435	4.05E-05	0.325513542	lncRNA	IGF2-AS
CUST_23772_PI429285431	2.97E-12	0.41125944	lncRNA	NA
CUST_22725_PI429285431	5.70E-05	0.379213452	lncRNA	NA
CUST_49994_PI429285431	1.24E-05	0.488587878	lncRNA	NA
CUST_38291_PI429285431	9.56E-09	2.648319931	lncRNA	NA
CUST_5404_PI429285431	2.70E-09	2.403625955	lncRNA	NA
CUST_38753_PI429285431	2.98E-06	2.115188493	lncRNA	NA
CUST_50000_PI429285431	3.77E-06	0.438955022	lncRNA	NA
LNCA_21_P0005378	1.09E-06	0.413080793	lncRNA	XLOC_006091
CUST_8371_PI429285431	8.15E-08	2.665183135	lncRNA	NA
CUST_44977_PI429285431	0.00030807	2.012917621	lncRNA	NA
LNCA_21_P0008882	5.75E-05	0.413958851	lncRNA	LOC100507534
CUST_29517_PI429285431	4.65E-07	2.433007909	lncRNA	NA
CUST_38005_PI429285431	4.16E-11	5.415524753	lncRNA	NA
CUST_26385_PI429285431	7.75E-05	2.455304573	lncRNA	NA
CUST_38154_PI429285431	8.48E-07	3.155238199	lncRNA	NA
CUST_28085_PI429285431	2.96E-09	0.473669683	lncRNA	NA
LNCA_19_P00331839	1.23E-05	0.462274406	lncRNA	LOC100132356
LNCA_33_P3682006	0.004483623	0.459777071	lncRNA	NA
CUST_39648_PI429285431	5.99E-08	0.451003098	lncRNA	NA
CUST_50861_PI429285431	3.13E-08	3.043885441	lncRNA	NA
CUST_6622_PI429285431	1.78E-05	0.497680055	lncRNA	NA
CUST_21088_PI429285431	1.57E-05	0.369127499	lncRNA	NA
LNCA_33_P3283601	0.001839783	0.483113326	lncRNA	LOC389033
CUST_17110_PI429285431	1.73E-07	0.424067933	lncRNA	NA
CUST_49645_PI429285431	1.13E-06	3.068884947	lncRNA	NA
CUST_48473_PI429285431	6.17E-07	3.02454311	lncRNA	NA
CUST_10504_PI429285431	8.04E-08	0.493416018	lncRNA	NA
CUST_40144_PI429285431	3.66E-07	0.459555422	lncRNA	NA
CUST_7417_PI429285431	5.99E-12	2.852941146	lncRNA	NA
CUST_50330_PI429285431	1.03E-06	3.120430688	lncRNA	NA
CUST_8137_PI429285431	3.24E-09	0.454333462	lncRNA	NA
LNCA_21_P0004290	4.20E-07	0.430042984	lncRNA	XLOC_004536
CUST_11953_PI429285431	2.35E-05	0.340599971	lncRNA	NA
CUST_25125_PI429285431	6.88E-07	0.373778119	lncRNA	NA
CUST_40653_PI429285431	1.44E-05	0.435287268	lncRNA	NA
CUST_19239_PI429285431	4.27E-06	0.246170576	lncRNA	NA
CUST_48190_PI429285431	2.38E-08	2.234958115	lncRNA	NA
CUST_15564_PI429285431	2.95E-08	0.447004167	lncRNA	NA
CUST_35295_PI429285431	0.00011056	2.035080978	lncRNA	NA
CUST_16800_PI429285431	0.047545798	0.316503533	lncRNA	NA
CUST_30691_PI429285431	3.34E-09	0.442827241	lncRNA	NA
LNCA_21_P0012137	3.43E-07	0.470734037	lncRNA	LOC339593
CUST_34669_PI429285431	2.29E-08	2.825974519	lncRNA	NA
CUST_9060_PI429285431	4.03E-07	0.423389634	lncRNA	NA
LNCA_21_P0003556	5.10E-05	0.455340486	lncRNA	XLOC_003411
LNCA_19_P00321682	3.74E-07	0.486352631	lncRNA	LOC286149
CUST_14380_PI429285431	1.26E-05	0.464345552	lncRNA	NA
CUST_6284_PI429285431	7.71E-08	0.41529182	lncRNA	NA
CUST_33071_PI429285431	0.000104118	0.38032683	lncRNA	NA
CUST_36820_PI429285431	0.000124017	0.169468519	lncRNA	NA
CUST_9581_PI429285431	9.83E-07	0.434476911	lncRNA	NA
CUST_17249_PI429285431	1.11E-05	0.472241857	lncRNA	NA
CUST_45911_PI429285431	0.000243179	0.392305581	lncRNA	NA
CUST_6634_PI429285431	0.000406862	0.432442553	lncRNA	NA
CUST_27862_PI429285431	2.84E-07	0.484078594	lncRNA	NA
CUST_42540_PI429285431	0.003562721	2.17215229	lncRNA	NA
CUST_45531_PI429285431	3.99E-06	2.036525982	lncRNA	NA
CUST_43678_PI429285431	2.04E-05	2.770531698	lncRNA	NA
CUST_18993_PI429285431	1.62E-07	2.125903117	lncRNA	NA
CUST_50332_PI429285431	1.81E-06	2.934955736	lncRNA	NA
CUST_37333_PI429285431	1.44E-05	2.611515843	lncRNA	NA
CUST_2316_PI429285431	6.61E-09	0.48302638	lncRNA	NA
LNCA_19_P00317773	0.000812842	0.428829966	lncRNA	IPW
CUST_31724_PI429285431	3.19E-08	2.392120553	lncRNA	NA
CUST_11487_PI429285431	6.13E-06	2.879215596	lncRNA	NA
CUST_37301_PI429285431	1.77E-06	2.547595517	lncRNA	NA
LNCA_21_P0002649	2.05E-05	0.434212687	lncRNA	XLOC_002010
CUST_48471_PI429285431	3.95E-06	2.291750793	lncRNA	NA
CUST_50104_PI429285431	2.99E-05	0.493759926	lncRNA	NA
CUST_10820_PI429285431	5.85E-05	2.579704231	lncRNA	NA
CUST_20255_PI429285431	0.002262266	2.694574045	lncRNA	NA
CUST_38295_PI429285431	2.08E-09	2.30675077	lncRNA	NA
CUST_29231_PI429285431	4.08E-07	3.125412033	lncRNA	NA
CUST_9034_PI429285431	5.68E-11	0.450175106	lncRNA	NA
CUST_6018_PI429285431	4.83E-09	4.021002936	lncRNA	NA
CUST_19272_PI429285431	1.37E-09	0.461517519	lncRNA	NA
CUST_34294_PI429285431	1.97E-09	2.242473467	lncRNA	NA
LNCA_19_P00327320	3.88E-08	0.439455	lncRNA	XLOC_006725
CUST_21089_PI429285431	2.11E-06	2.936871702	lncRNA	NA
CUST_31055_PI429285431	2.18E-09	0.4169722	lncRNA	NA
CUST_23690_PI429285431	3.22E-06	2.687127669	lncRNA	NA
CUST_6649_PI429285431	3.80E-09	0.325031956	lncRNA	NA
CUST_2681_PI429285431	3.87E-07	0.352159334	lncRNA	NA
CUST_27600_PI429285431	1.11E-06	2.611935295	lncRNA	NA
CUST_27780_PI429285431	0.000175037	0.498596422	lncRNA	NA
CUST_50929_PI429285431	7.47E-06	0.451186623	lncRNA	NA
CUST_949_PI429285431	1.01E-12	3.364239498	lncRNA	NA
CUST_10539_PI429285431	1.52E-07	2.461768276	lncRNA	NA
CUST_14050_PI429285431	5.98E-06	0.408989708	lncRNA	NA
CUST_21917_PI429285431	0.000110144	2.541735959	lncRNA	NA
CUST_9118_PI429285431	4.21E-08	0.427098493	lncRNA	NA
CUST_14326_PI429285431	9.98E-07	0.430899645	lncRNA	NA
CUST_3847_PI429285431	0.005973787	2.922254138	lncRNA	NA
CUST_33295_PI429285431	4.71E-08	2.823751741	lncRNA	NA
CUST_26274_PI429285431	1.46E-07	3.053787678	lncRNA	NA
LNCA_23_P322013	5.11E-07	0.469187058	lncRNA	FER1L6-AS1
CUST_50167_PI429285431	3.71E-07	0.493831943	lncRNA	NA
CUST_47193_PI429285431	1.07E-08	0.490820391	lncRNA	NA
CUST_39218_PI429285431	1.83E-06	0.42888367	lncRNA	NA
LNCA_21_P0011426	9.91E-08	0.480687719	lncRNA	KIAA0664L3
LNCA_21_P0012434	1.73E-08	0.439022675	lncRNA	XLOC_l2_010113
CUST_33493_PI429285431	1.26E-08	2.887351874	lncRNA	NA
CUST_32847_PI429285431	6.53E-06	0.292333806	lncRNA	NA
CUST_48899_PI429285431	2.53E-07	0.394147813	lncRNA	NA
CUST_218_PI429201921	1.92E-07	3.612530371	lncRNA	NA
CUST_18240_PI429285431	0.000382118	0.475221293	lncRNA	NA
CUST_27940_PI429285431	1.90E-07	0.361796545	lncRNA	NA
CUST_25400_PI429285431	0.00235132	0.393672213	lncRNA	NA
CUST_2414_PI429285431	6.55E-08	0.30504315	lncRNA	NA
CUST_50317_PI429285431	0.00189209	0.377698486	lncRNA	NA
CUST_34089_PI429285431	2.00E-07	0.472022334	lncRNA	NA
LNCA_21_P0002262	4.63E-08	7.01254587	lncRNA	XLOC_001596
CUST_8899_PI429285431	9.35E-09	0.40605051	lncRNA	NA
CUST_36054_PI429285431	1.16E-10	3.196837657	lncRNA	NA
CUST_10917_PI429285431	3.24E-10	0.443420735	lncRNA	NA
CUST_52139_PI429285431	2.55E-06	0.482564021	lncRNA	NA
CUST_47747_PI429285431	0.000175782	2.125977896	lncRNA	NA
LNCA_19_P00322933	3.58E-08	2.849755364	lncRNA	LOC100506190
CUST_29451_PI429285431	3.35E-07	2.219847089	lncRNA	NA
CUST_43830_PI429285431	8.92E-09	22.13564806	lncRNA	NA
CUST_13061_PI429285431	6.30E-12	0.413195141	lncRNA	NA
CUST_23648_PI429285431	0.000226004	0.292911912	lncRNA	NA
CUST_15338_PI429285431	3.29E-09	0.41426089	lncRNA	NA
CUST_16700_PI429285431	4.58E-06	2.585812333	lncRNA	NA
CUST_9919_PI429285431	1.37E-07	2.000355536	lncRNA	NA
CUST_37640_PI429285431	9.61E-07	0.467417319	lncRNA	NA
CUST_19173_PI429285431	0.006854326	0.461351285	lncRNA	NA
CUST_33521_PI429285431	4.01E-05	0.486206188	lncRNA	NA
CUST_41482_PI429285431	4.79E-08	2.328259974	lncRNA	NA
LNCA_19_P00317704	0.000210458	2.61753002	lncRNA	LOC100507006
CUST_24837_PI429285431	1.32E-05	0.478596515	lncRNA	NA
CUST_18640_PI429285431	5.82E-06	0.382226737	lncRNA	NA
CUST_34738_PI429285431	6.41E-08	0.443190861	lncRNA	NA
CUST_48821_PI429285431	2.96E-09	3.820184882	lncRNA	NA
CUST_2861_PI429285431	1.65E-07	2.80310397	lncRNA	NA
CUST_43273_PI429285431	0.000150131	2.653631693	lncRNA	NA
CUST_2217_PI429285431	5.55E-05	0.468788344	lncRNA	NA
CUST_1305_PI429285431	1.11E-06	0.41326758	lncRNA	NA
CUST_38929_PI429285431	1.32E-07	2.64723511	lncRNA	NA
CUST_62_PI429201921	7.59E-07	3.349016107	lncRNA	NA
CUST_45548_PI429285431	1.32E-07	2.474266325	lncRNA	NA
CUST_1164_PI429285431	8.32E-07	0.434362693	lncRNA	NA
LNCA_21_P0003690	0.000571034	0.354688012	lncRNA	XLOC_003809
CUST_16698_PI429285431	9.09E-08	0.435433515	lncRNA	NA
CUST_2054_PI429285431	3.50E-06	0.404768357	lncRNA	NA
CUST_38515_PI429285431	0.001034925	0.44946758	lncRNA	NA
CUST_39866_PI429285431	3.46E-09	4.245831813	lncRNA	NA
CUST_46916_PI429285431	4.00E-07	0.422947336	lncRNA	NA
CUST_8000_PI429285431	4.09E-05	0.390051247	lncRNA	NA
CUST_36562_PI429285431	0.000338168	0.470963377	lncRNA	NA
CUST_22674_PI429285431	1.83E-06	0.468878012	lncRNA	NA
CUST_24692_PI429285431	8.75E-07	3.672069788	lncRNA	NA
LNCA_19_P00318191	1.07E-08	2.103556171	lncRNA	LOC401320
CUST_28870_PI429285431	5.52E-05	0.371584205	lncRNA	NA
CUST_31982_PI429285431	2.35E-07	2.327684358	lncRNA	NA
LNCA_21_P0013999	6.73E-09	4.384189638	lncRNA	LOC100653051
CUST_24384_PI429285431	2.24E-07	2.593401737	lncRNA	NA
CUST_49570_PI429285431	2.72E-05	0.469291789	lncRNA	NA
CUST_21682_PI429285431	4.60E-09	0.450582202	lncRNA	NA
CUST_3491_PI429285431	0.000553414	0.436378913	lncRNA	NA
CUST_38537_PI429285431	7.62E-05	0.495837575	lncRNA	NA
CUST_51372_PI429285431	7.52E-07	0.45677693	lncRNA	NA
CUST_26201_PI429285431	7.62E-08	0.357173012	lncRNA	NA
CUST_35847_PI429285431	1.85E-06	0.493883664	lncRNA	NA
CUST_36331_PI429285431	4.83E-06	0.439037018	lncRNA	NA
CUST_27907_PI429285431	0.001114354	0.420732258	lncRNA	NA
LNCA_33_P3223631	2.00E-05	0.409346554	lncRNA	LOC100288292
LNCA_21_P0014823	1.38E-06	0.449800542	lncRNA	LOC100287160
CUST_34923_PI429285431	2.82E-06	2.343730139	lncRNA	NA
CUST_28406_PI429285431	4.63E-08	3.146294037	lncRNA	NA
CUST_27822_PI429285431	3.26E-09	0.422913022	lncRNA	NA
CUST_25068_PI429285431	6.57E-08	2.329547473	lncRNA	NA
CUST_51908_PI429285431	3.71E-07	2.645029342	lncRNA	NA
CUST_23500_PI429285431	2.25E-08	2.685991597	lncRNA	NA
CUST_20096_PI429285431	3.14E-07	0.482357963	lncRNA	NA
CUST_6947_PI429285431	0.000133217	0.428644767	lncRNA	NA
CUST_9081_PI429285431	1.11E-07	0.484797615	lncRNA	NA
CUST_39327_PI429285431	1.96E-05	3.01626064	lncRNA	NA
LNCA_19_P00322545	4.47E-05	0.466768409	lncRNA	XLOC_007868
CUST_11435_PI429285431	0.000235647	0.373029835	lncRNA	NA
CUST_23309_PI429285431	6.83E-06	0.47715794	lncRNA	NA
CUST_23693_PI429285431	6.21E-11	0.473795899	lncRNA	NA
CUST_40470_PI429285431	2.08E-07	0.48329332	lncRNA	NA
LNCA_33_P3362397	6.39E-07	2.54579922	lncRNA	FLJ45340
CUST_7477_PI429285431	1.47E-06	0.483811215	lncRNA	NA
LNCA_21_P0005644	4.61E-06	0.479260042	lncRNA	XLOC_006686
CUST_50328_PI429285431	2.40E-07	2.861082232	lncRNA	NA
CUST_15043_PI429285431	8.96E-09	0.469024495	lncRNA	NA
CUST_40809_PI429285431	3.39E-10	6.24325503	lncRNA	NA
CUST_17361_PI429285431	1.62E-10	0.408993335	lncRNA	NA
LNCA_33_P3283001	0.003901668	2.11233519	lncRNA	LOC728093
LNCA_21_P0013947	6.94E-08	0.399349115	lncRNA	LOC100287526
CUST_21391_PI429285431	6.64E-06	0.454011966	lncRNA	NA
CUST_51639_PI429285431	0.001546373	0.305748992	lncRNA	NA
CUST_8098_PI429285431	5.04E-07	0.395247725	lncRNA	NA
LNCA_21_P0004484	1.64E-06	0.488257741	lncRNA	LOC255167
CUST_14667_PI429285431	0.002811796	0.429848747	lncRNA	NA
CUST_35009_PI429285431	1.79E-05	0.425010381	lncRNA	NA
CUST_49954_PI429285431	2.12E-05	2.820555254	lncRNA	NA
CUST_27546_PI429285431	2.76E-07	0.365016439	lncRNA	NA
CUST_52028_PI429285431	1.85E-07	0.346088983	lncRNA	NA
CUST_49738_PI429285431	1.07E-06	2.66302351	lncRNA	NA
LNCA_33_P3327444	2.46E-07	2.575321526	lncRNA	BACH1
CUST_11944_PI429285431	2.71E-05	0.44392324	lncRNA	NA
CUST_25861_PI429285431	2.07E-07	0.310531153	lncRNA	NA
CUST_36859_PI429285431	7.36E-11	0.342871029	lncRNA	NA
CUST_12108_PI429285431	3.88E-06	0.322611709	lncRNA	NA
CUST_25373_PI429285431	2.34E-07	2.664140033	lncRNA	NA
CUST_19622_PI429285431	1.74E-05	0.471467579	lncRNA	NA
CUST_51263_PI429285431	8.70E-06	2.171126729	lncRNA	NA
CUST_13113_PI429285431	2.24E-06	0.416097876	lncRNA	NA
CUST_17758_PI429285431	6.48E-06	0.392136517	lncRNA	NA
CUST_48792_PI429285431	1.00E-07	0.424527428	lncRNA	NA
CUST_48567_PI429285431	2.14E-05	0.364017849	lncRNA	NA
CUST_33187_PI429285431	7.86E-05	0.437784897	lncRNA	NA
CUST_26474_PI429285431	8.80E-07	0.361769552	lncRNA	NA
LNCA_33_P3323368	1.24E-05	2.015021111	lncRNA	FLJ39639
CUST_1356_PI429285431	1.35E-09	0.322206784	lncRNA	NA
CUST_2312_PI429285431	2.87E-07	0.197447506	lncRNA	NA
CUST_13653_PI429285431	1.02E-05	0.408968494	lncRNA	NA
LNCA_21_P0010423	4.37E-10	0.387291848	lncRNA	XLOC_014272
CUST_11483_PI429285431	1.23E-12	0.389730276	lncRNA	NA
CUST_51950_PI429285431	4.23E-09	0.465002837	lncRNA	NA
CUST_16877_PI429285431	2.38E-06	0.466239557	lncRNA	NA
CUST_39940_PI429285431	1.30E-05	2.041126049	lncRNA	NA
CUST_35050_PI429285431	1.19E-09	2.355875703	lncRNA	NA
CUST_26694_PI429285431	1.32E-11	0.469946448	lncRNA	NA
LNCA_19_P00322673	1.42E-07	0.304268089	lncRNA	XLOC_l2_013314
CUST_6666_PI429285431	1.11E-06	0.473461813	lncRNA	NA
LNCA_21_P0013113	1.85E-07	2.22425964	lncRNA	XLOC_l2_013189
LNCA_19_P00320906	1.15E-06	0.407124552	lncRNA	LOC283033
CUST_24507_PI429285431	3.13E-05	0.49928351	lncRNA	NA
CUST_27607_PI429285431	4.04E-07	0.478447945	lncRNA	NA
LNCA_21_P0014730	3.32E-08	2.14731494	lncRNA	LOC100505932
CUST_10438_PI429285431	2.33E-07	2.721908222	lncRNA	NA
CUST_307_PI429201921	4.71E-07	0.466254664	lncRNA	NA
CUST_23701_PI429285431	4.79E-10	5.807525099	lncRNA	NA
LNCA_33_P3285271	0.009019494	0.473537574	lncRNA	FMO6P
CUST_31917_PI429285431	3.87E-06	0.37507884	lncRNA	NA
CUST_24432_PI429285431	6.67E-05	0.490744302	lncRNA	NA
CUST_3975_PI429285431	0.01306299	2.165914881	lncRNA	NA
CUST_6338_PI429285431	3.85E-08	0.480124968	lncRNA	NA
LNCA_21_P0013193	6.89E-07	2.887702037	lncRNA	LINC00174
CUST_28393_PI429285431	8.44E-08	0.438990106	lncRNA	NA
CUST_3200_PI429285431	2.75E-06	0.415835529	lncRNA	NA
CUST_40180_PI429285431	1.41E-07	2.086050221	lncRNA	NA
CUST_29202_PI429285431	5.29E-06	0.493909198	lncRNA	NA
CUST_49009_PI429285431	6.78E-07	0.431814281	lncRNA	NA
CUST_6781_PI429285431	8.43E-06	0.473984837	lncRNA	NA
CUST_239_PI429201921	4.20E-07	0.492574317	lncRNA	NA
CUST_28010_PI429285431	1.22E-07	0.353377617	lncRNA	NA
CUST_11875_PI429285431	7.15E-07	0.469068786	lncRNA	NA
CUST_13819_PI429285431	1.23E-07	3.34755877	lncRNA	NA
CUST_45567_PI429285431	1.62E-05	0.37315062	lncRNA	NA
CUST_7058_PI429285431	7.40E-05	0.400016722	lncRNA	NA
CUST_9698_PI429285431	1.50E-07	0.4029801	lncRNA	NA
CUST_12281_PI429285431	3.57E-07	0.40867332	lncRNA	NA
LNCA_21_P0004514	7.52E-07	0.35643193	lncRNA	XLOC_004448
CUST_24280_PI429285431	7.41E-06	0.495611269	lncRNA	NA
CUST_45530_PI429285431	1.31E-07	0.364491208	lncRNA	NA
CUST_35802_PI429285431	1.23E-06	3.046191686	lncRNA	NA
LNCA_21_P0005547	2.08E-07	0.42745583	lncRNA	XLOC_006663
CUST_15382_PI429285431	2.49E-07	3.100049662	lncRNA	NA
CUST_4360_PI429285431	1.63E-06	2.557479034	lncRNA	NA
CUST_38084_PI429285431	4.31E-08	3.521031906	lncRNA	NA
CUST_5720_PI429285431	2.47E-06	2.153611969	lncRNA	NA
LNCA_33_P3399438	3.15E-05	0.454960502	lncRNA	C9orf29
CUST_6798_PI429285431	6.90E-06	0.416789274	lncRNA	NA
LNCA_21_P0007525	7.50E-07	0.424212237	lncRNA	XLOC_009670
CUST_27701_PI429285431	5.48E-07	0.479632062	lncRNA	NA
CUST_29203_PI429285431	9.02E-08	0.415043504	lncRNA	NA
CUST_46223_PI429285431	2.15E-14	0.440397615	lncRNA	NA
CUST_8857_PI429285431	6.66E-07	0.469290485	lncRNA	NA
CUST_37378_PI429285431	1.91E-08	0.302366872	lncRNA	NA
CUST_21632_PI429285431	1.35E-09	0.425963465	lncRNA	NA
CUST_10478_PI429285431	1.42E-05	0.459847122	lncRNA	NA
CUST_17537_PI429285431	7.87E-08	0.371437673	lncRNA	NA
CUST_49950_PI429285431	4.06E-07	2.643651985	lncRNA	NA
CUST_49759_PI429285431	1.95E-09	5.270558615	lncRNA	NA
CUST_45242_PI429285431	2.68E-05	0.448045726	lncRNA	NA
CUST_4949_PI429285431	0.000350689	0.441932735	lncRNA	NA
CUST_2578_PI429285431	4.35E-12	0.412742534	lncRNA	NA
CUST_35636_PI429285431	1.90E-05	2.505253503	lncRNA	NA
LNCA_21_P0014440	1.09E-05	0.310879044	lncRNA	LOC100507031
CUST_36292_PI429285431	0.001796459	0.404087495	lncRNA	NA
CUST_2857_PI429285431	1.94E-06	2.79055248	lncRNA	NA
CUST_29234_PI429285431	3.20E-05	2.044432241	lncRNA	NA
CUST_35298_PI429285431	0.000500213	0.443894353	lncRNA	NA
CUST_47910_PI429285431	0.002233942	2.845761925	lncRNA	NA
CUST_40741_PI429285431	2.36E-07	2.91525783	lncRNA	NA
CUST_48249_PI429285431	5.04E-07	2.655406398	lncRNA	NA
CUST_35595_PI429285431	1.89E-08	0.343172421	lncRNA	NA
CUST_9997_PI429285431	0.000891142	0.491898775	lncRNA	NA
CUST_17887_PI429285431	2.95E-07	0.499162185	lncRNA	NA
CUST_18246_PI429285431	2.62E-11	6.004381857	lncRNA	NA
LNCA_21_P0009816	2.17E-05	0.492742393	lncRNA	XLOC_013679
LNCA_33_P3312807	0.000678888	0.412358259	lncRNA	IPW
CUST_46269_PI429285431	8.93E-06	0.367480525	lncRNA	NA
CUST_33466_PI429285431	3.02E-07	3.378256116	lncRNA	NA
CUST_16658_PI429285431	0.000139837	0.196594005	lncRNA	NA
CUST_13264_PI429285431	8.84E-05	0.453737499	lncRNA	NA
CUST_43311_PI429285431	9.64E-06	0.494401098	lncRNA	NA
CUST_49947_PI429285431	5.04E-07	2.43597962	lncRNA	NA
CUST_11454_PI429285431	0.000164431	0.49373908	lncRNA	NA
CUST_37806_PI429285431	1.62E-05	0.486545005	lncRNA	NA
CUST_3641_PI429285431	7.25E-07	0.457368948	lncRNA	NA
CUST_10925_PI429285431	4.27E-06	2.383254976	lncRNA	NA
CUST_2901_PI429285431	5.63E-07	0.454270677	lncRNA	NA
LNCA_21_P0009623	7.33E-07	0.423208209	lncRNA	XLOC_012769
CUST_46270_PI429285431	0.000439861	0.496170795	lncRNA	NA
CUST_11043_PI429285431	0.001309327	0.415658983	lncRNA	NA
CUST_43359_PI429285431	8.85E-06	0.488627159	lncRNA	NA
LNCA_21_P0014558	0.001888354	0.450502073	lncRNA	LOC100506767
CUST_15342_PI429285431	0.000120395	0.467441417	lncRNA	NA
CUST_40995_PI429285431	1.64E-05	0.363570039	lncRNA	NA
LNCA_21_P0011536	4.81E-08	2.110636266	lncRNA	LRRC37BP1
CUST_50782_PI429285431	2.57E-07	3.666728201	lncRNA	NA
CUST_45768_PI429285431	6.18E-07	2.085818484	lncRNA	NA
CUST_41431_PI429285431	1.91E-06	0.406932726	lncRNA	NA
CUST_43905_PI429285431	8.07E-10	0.499022697	lncRNA	NA
CUST_9425_PI429285431	1.11E-05	0.355001897	lncRNA	NA
CUST_149_PI429285431	1.41E-08	0.379637005	lncRNA	NA
CUST_32504_PI429285431	0.00194957	0.32653313	lncRNA	NA
CUST_42890_PI429285431	1.12E-08	2.037475123	lncRNA	NA
CUST_13911_PI429285431	8.76E-06	0.400419497	lncRNA	NA
CUST_5914_PI429285431	7.70E-07	2.269445099	lncRNA	NA
CUST_8233_PI429285431	3.86E-06	0.449360842	lncRNA	NA
CUST_6745_PI429285431	1.25E-06	0.434004388	lncRNA	NA
CUST_35071_PI429285431	1.52E-06	0.49505598	lncRNA	NA
CUST_6020_PI429285431	1.88E-06	0.463905123	lncRNA	NA
CUST_168_PI429201921	8.36E-06	0.463459644	lncRNA	NA
CUST_36214_PI429285431	4.37E-08	0.477653195	lncRNA	NA
CUST_36263_PI429285431	2.86E-05	0.477427127	lncRNA	NA
CUST_19085_PI429285431	5.14E-08	2.280997319	lncRNA	NA
CUST_4944_PI429285431	2.50E-07	0.382836416	lncRNA	NA
CUST_7968_PI429285431	8.33E-06	2.288875107	lncRNA	NA
CUST_1160_PI429285431	1.31E-06	2.536255766	lncRNA	NA
CUST_39250_PI429285431	2.57E-07	0.487870245	lncRNA	NA
CUST_3444_PI429285431	1.95E-05	0.448965719	lncRNA	NA
LNCA_21_P0008938	3.13E-06	0.492831041	lncRNA	XLOC_011721
CUST_1162_PI429285431	9.54E-08	0.459422225	lncRNA	NA
CUST_46783_PI429285431	4.63E-07	0.490918823	lncRNA	NA
CUST_3540_PI429285431	0.000172369	0.412408537	lncRNA	NA
CUST_45473_PI429285431	7.33E-08	0.453518395	lncRNA	NA
CUST_5863_PI429285431	8.79E-08	0.472579262	lncRNA	NA
LNCA_21_P0010040	2.70E-05	0.47162453	lncRNA	XLOC_013744
CUST_23291_PI429285431	5.92E-07	2.381892776	lncRNA	NA
CUST_16719_PI429285431	6.30E-06	0.456598712	lncRNA	NA
CUST_29163_PI429285431	7.43E-10	0.421318271	lncRNA	NA
CUST_36711_PI429285431	4.02E-05	0.400183826	lncRNA	NA
CUST_11663_PI429285431	6.26E-05	0.468202781	lncRNA	NA
CUST_48248_PI429285431	2.92E-07	3.122820888	lncRNA	NA
CUST_35928_PI429285431	0.000181432	0.490977749	lncRNA	NA
CUST_37708_PI429285431	3.29E-07	0.40064026	lncRNA	NA
CUST_18603_PI429285431	2.35E-08	0.490920607	lncRNA	NA
CUST_22054_PI429285431	2.53E-05	2.614114184	lncRNA	NA
CUST_36418_PI429285431	1.48E-07	2.675183712	lncRNA	NA
LNCA_21_P0014266	4.76E-05	2.06109659	lncRNA	LOC100507417
CUST_10130_PI429285431	6.70E-07	0.418777138	lncRNA	NA
CUST_35483_PI429285431	3.63E-06	2.689549883	lncRNA	NA
CUST_27138_PI429285431	0.000691299	0.479567603	lncRNA	NA
CUST_9797_PI429285431	2.20E-07	0.431156629	lncRNA	NA
LNCA_21_P0001146	3.50E-08	0.424683931	lncRNA	XLOC_000884
CUST_9871_PI429285431	3.55E-08	0.298376653	lncRNA	NA
LNCA_21_P0002935	4.19E-07	0.267690507	lncRNA	XLOC_002592
CUST_44419_PI429285431	8.43E-08	2.240662437	lncRNA	NA
LNCA_21_P0005453	2.32E-08	0.473141224	lncRNA	XLOC_006312
CUST_37774_PI429285431	0.000417185	0.414619502	lncRNA	NA
CUST_1278_PI429285431	1.13E-08	0.275466673	lncRNA	NA
CUST_36312_PI429285431	1.34E-07	2.202677516	lncRNA	NA
LNCA_21_P0014422	2.98E-06	0.450694506	lncRNA	LOC646513
CUST_33_PI429285431	6.04E-05	0.40264241	lncRNA	NA
CUST_15020_PI429285431	1.58E-06	2.969750613	lncRNA	NA
LNCA_21_P0006125	7.25E-05	0.499002574	lncRNA	XLOC_007279
CUST_32875_PI429285431	4.71E-05	3.348371325	lncRNA	NA
CUST_42989_PI429285431	0.000443395	2.818826148	lncRNA	NA
CUST_1081_PI429285431	1.90E-08	3.282274917	lncRNA	NA
CUST_1029_PI429285431	6.59E-08	2.352535309	lncRNA	NA
LNCA_21_P0002208	2.18E-07	0.407952179	lncRNA	XLOC_001454
CUST_2771_PI429285431	1.03E-07	0.474452818	lncRNA	NA
CUST_18073_PI429285431	0.000170479	0.459906993	lncRNA	NA
CUST_51503_PI429285431	3.02E-06	0.398916754	lncRNA	NA
CUST_16620_PI429285431	1.15E-06	0.351114124	lncRNA	NA
LNCA_21_P0001995	0.000765494	0.449369796	lncRNA	XLOC_001954
CUST_6920_PI429285431	6.56E-08	2.285081357	lncRNA	NA
CUST_6981_PI429285431	3.63E-07	0.421755057	lncRNA	NA
CUST_16051_PI429285431	4.50E-10	0.390766272	lncRNA	NA
CUST_2390_PI429285431	1.31E-05	0.370799553	lncRNA	NA
CUST_40853_PI429285431	0.000384859	3.869999587	lncRNA	NA
CUST_17107_PI429285431	0.000130216	0.407113162	lncRNA	NA
CUST_36734_PI429285431	0.007789811	0.465598959	lncRNA	NA
CUST_45462_PI429285431	1.53E-06	0.438478285	lncRNA	NA
CUST_35884_PI429285431	1.19E-08	7.975200814	lncRNA	NA
LNCA_21_P0008357	9.29E-08	0.457767483	lncRNA	XLOC_010878
CUST_33304_PI429285431	4.94E-09	2.929415433	lncRNA	NA
CUST_2624_PI429285431	0.000500427	0.361302318	lncRNA	NA
CUST_6399_PI429285431	3.55E-06	0.389604698	lncRNA	NA
LNCA_19_P00321356	8.93E-10	0.474988539	lncRNA	XLOC_l2_007834
CUST_8804_PI429285431	6.26E-05	2.728538695	lncRNA	NA
CUST_29022_PI429285431	3.37E-08	0.414133548	lncRNA	NA
CUST_43122_PI429285431	0.004439429	2.388407771	lncRNA	NA
LNCA_21_P0011254	5.83E-06	0.167854351	lncRNA	LOC100507043
CUST_11091_PI429285431	3.71E-14	0.448448802	lncRNA	NA
CUST_37933_PI429285431	3.09E-05	0.399708396	lncRNA	NA
CUST_18309_PI429285431	1.80E-06	0.477947123	lncRNA	NA
LNCA_32_P135517	6.14E-08	0.49245636	lncRNA	LOC100506105
CUST_38356_PI429285431	4.43E-08	0.462067931	lncRNA	NA
CUST_33900_PI429285431	9.48E-07	0.351208952	lncRNA	NA
CUST_24938_PI429285431	5.42E-05	0.411192043	lncRNA	NA
CUST_17012_PI429285431	7.85E-08	0.425340524	lncRNA	NA
LNCA_21_P0011482	0.000684384	2.335545127	lncRNA	XLOC_l2_005490
CUST_21083_PI429285431	2.32E-08	2.6029317	lncRNA	NA
CUST_35439_PI429285431	3.92E-11	0.410600957	lncRNA	NA
LNCA_19_P00807507	8.40E-06	0.455076418	lncRNA	XLOC_009483
CUST_39613_PI429285431	4.78E-08	2.239384384	lncRNA	NA
LNCA_21_P0011401	7.13E-07	2.155371383	lncRNA	XLOC_l2_004611
CUST_25080_PI429285431	7.10E-07	0.125766746	lncRNA	NA
CUST_3589_PI429285431	6.76E-07	0.491619098	lncRNA	NA
CUST_47837_PI429285431	1.27E-07	2.248381767	lncRNA	NA
CUST_19253_PI429285431	4.52E-07	0.427753891	lncRNA	NA
CUST_37600_PI429285431	2.48E-06	5.442555446	lncRNA	NA
CUST_32416_PI429285431	6.36E-05	0.324073227	lncRNA	NA
CUST_23230_PI429285431	3.92E-05	2.401177784	lncRNA	NA
CUST_20395_PI429285431	3.24E-08	2.63438775	lncRNA	NA
CUST_32045_PI429285431	2.57E-09	0.418974888	lncRNA	NA
LNCA_24_P16124	0.00067624	2.068040847	lncRNA	IFITM4P
CUST_20801_PI429285431	8.08E-08	0.340975977	lncRNA	NA
CUST_16471_PI429285431	2.44E-06	2.774689932	lncRNA	NA
CUST_20736_PI429285431	0.000895908	0.399992913	lncRNA	NA
CUST_13659_PI429285431	5.34E-07	0.406908167	lncRNA	NA
CUST_27681_PI429285431	5.24E-07	0.486461892	lncRNA	NA
CUST_48465_PI429285431	2.00E-06	2.804338825	lncRNA	NA
CUST_13416_PI429285431	4.35E-09	2.141811417	lncRNA	NA
CUST_13639_PI429285431	2.15E-05	0.498737526	lncRNA	NA
CUST_4225_PI429285431	0.000132002	2.593594396	lncRNA	NA
CUST_12078_PI429285431	0.000715746	2.045569053	lncRNA	NA
CUST_41827_PI429285431	2.72E-08	0.482656927	lncRNA	NA
CUST_22786_PI429285431	0.000247709	2.971352187	lncRNA	NA
LNCA_32_P46238	4.19E-07	0.499524643	lncRNA	LOC339240
CUST_49764_PI429285431	3.53E-07	3.43674825	lncRNA	NA
CUST_4017_PI429285431	2.00E-06	0.372716145	lncRNA	NA
CUST_858_PI429285431	6.39E-09	0.384379843	lncRNA	NA
CUST_24556_PI429285431	1.16E-06	2.834801974	lncRNA	NA
CUST_47911_PI429285431	4.55E-05	4.647306247	lncRNA	NA
CUST_37784_PI429285431	1.32E-06	2.48239477	lncRNA	NA
CUST_33402_PI429285431	6.38E-11	0.487132212	lncRNA	NA
LNCA_21_P0002089	1.62E-06	0.404641246	lncRNA	XLOC_002254
CUST_21444_PI429285431	2.82E-06	0.46046148	lncRNA	NA
CUST_35423_PI429285431	3.46E-09	0.49650557	lncRNA	NA
CUST_17596_PI429285431	2.16E-05	0.47478033	lncRNA	NA
LNCA_21_P0011565	4.11E-08	0.402608393	lncRNA	XLOC_l2_005936
CUST_52153_PI429285431	6.26E-08	0.460325255	lncRNA	NA
CUST_44360_PI429285431	3.16E-08	2.110032065	lncRNA	NA
CUST_50394_PI429285431	3.25E-12	0.376562209	lncRNA	NA
CUST_31338_PI429285431	4.14E-08	0.474141764	lncRNA	NA
CUST_41851_PI429285431	2.20E-05	0.358962785	lncRNA	NA
LNCA_21_P0009133	0.000446325	0.459989444	lncRNA	XLOC_012007
CUST_47905_PI429285431	2.78E-06	2.780987401	lncRNA	NA
CUST_38654_PI429285431	6.48E-09	2.539854869	lncRNA	NA
CUST_39577_PI429285431	3.28E-07	0.451478538	lncRNA	NA
CUST_18171_PI429285431	1.97E-08	2.285649238	lncRNA	NA
CUST_19166_PI429285431	8.06E-05	0.340308014	lncRNA	NA
CUST_48467_PI429285431	2.09E-06	2.784364604	lncRNA	NA
LNCA_21_P0003178	2.43E-06	2.868609703	lncRNA	XLOC_003262
CUST_24546_PI429285431	4.07E-08	0.447737458	lncRNA	NA
CUST_25440_PI429285431	1.96E-06	0.49893795	lncRNA	NA
CUST_13225_PI429285431	1.53E-09	0.341746959	lncRNA	NA
LNCA_21_P0011668	1.15E-06	0.30766797	lncRNA	XLOC_l2_006575
CUST_9412_PI429285431	2.74E-07	0.462087503	lncRNA	NA
CUST_46378_PI429285431	6.66E-08	3.17634002	lncRNA	NA
CUST_19714_PI429285431	4.31E-06	0.393794038	lncRNA	NA
CUST_28375_PI429285431	0.000211256	0.488103736	lncRNA	NA
LNCA_19_P00318284	0.001317162	0.415178897	lncRNA	FLJ30838
CUST_48777_PI429285431	1.76E-06	0.469159184	lncRNA	NA
CUST_18785_PI429285431	4.49E-08	0.349594695	lncRNA	NA
CUST_32083_PI429285431	2.97E-11	4.437615404	lncRNA	NA
CUST_7658_PI429285431	1.11E-05	2.20188327	lncRNA	NA
CUST_26181_PI429285431	6.35E-08	0.399513611	lncRNA	NA
CUST_7472_PI429285431	7.53E-06	2.103011781	lncRNA	NA
CUST_20041_PI429285431	2.53E-05	0.494648496	lncRNA	NA
CUST_51196_PI429285431	0.000396284	0.397720954	lncRNA	NA
CUST_18600_PI429285431	1.16E-06	0.259356344	lncRNA	NA
CUST_48863_PI429285431	1.00E-09	0.495929309	lncRNA	NA
CUST_5412_PI429285431	3.48E-07	0.480439671	lncRNA	NA
LNCA_21_P0005869	9.22E-07	0.494281491	lncRNA	XLOC_007149
CUST_50282_PI429285431	9.07E-07	0.357527452	lncRNA	NA
CUST_22816_PI429285431	1.47E-05	0.434694697	lncRNA	NA
CUST_48993_PI429285431	1.10E-05	0.409984111	lncRNA	NA
CUST_37202_PI429285431	0.000156894	0.445222338	lncRNA	NA
CUST_6496_PI429285431	5.63E-07	0.471506821	lncRNA	NA
CUST_30628_PI429285431	0.004064687	0.482435972	lncRNA	NA
LNCA_33_P3385662	9.76E-09	0.451075303	lncRNA	LOC441736
CUST_7759_PI429285431	4.45E-06	2.701434213	lncRNA	NA
CUST_47015_PI429285431	8.06E-06	0.408059754	lncRNA	NA
CUST_29056_PI429285431	2.28E-06	0.46367661	lncRNA	NA
CUST_13987_PI429285431	1.56E-05	0.409885365	lncRNA	NA
CUST_33191_PI429285431	1.53E-07	0.483363269	lncRNA	NA
CUST_43162_PI429285431	1.23E-08	2.678848806	lncRNA	NA
CUST_47952_PI429285431	1.21E-07	2.448172867	lncRNA	NA
CUST_40472_PI429285431	9.60E-07	0.462840074	lncRNA	NA
CUST_14084_PI429285431	9.65E-09	3.491625743	lncRNA	NA
CUST_29114_PI429285431	1.01E-07	0.393388189	lncRNA	NA
CUST_13320_PI429285431	7.79E-06	0.41551966	lncRNA	NA
CUST_243_PI429285431	1.13E-07	0.37977654	lncRNA	NA
CUST_21763_PI429285431	4.15E-07	2.027879373	lncRNA	NA
CUST_10813_PI429285431	4.47E-05	0.395641294	lncRNA	NA
LNCA_21_P0011986	9.19E-07	0.478590543	lncRNA	XLOC_l2_008405
LNCA_21_P0003732	3.64E-10	0.216452483	lncRNA	XLOC_003911
CUST_2001_PI429285431	9.45E-07	0.483216122	lncRNA	NA
CUST_9682_PI429285431	4.79E-06	0.304067805	lncRNA	NA
CUST_2806_PI429285431	1.89E-05	0.473829838	lncRNA	NA
CUST_27991_PI429285431	1.16E-06	0.491358651	lncRNA	NA
CUST_42770_PI429285431	2.42E-07	2.309178785	lncRNA	NA
CUST_9155_PI429285431	0.031503971	2.831193475	lncRNA	NA
CUST_38797_PI429285431	4.00E-08	2.429886258	lncRNA	NA
CUST_29946_PI429285431	2.84E-08	0.385076736	lncRNA	NA
CUST_37995_PI429285431	2.29E-07	0.360678693	lncRNA	NA
LNCA_19_P00321872	3.07E-06	0.458996783	lncRNA	LOC100506305
CUST_37263_PI429285431	6.87E-08	2.406823772	lncRNA	NA
CUST_14822_PI429285431	2.57E-05	0.465327632	lncRNA	NA
CUST_36209_PI429285431	4.65E-08	0.397402726	lncRNA	NA
CUST_10923_PI429285431	9.39E-07	0.402483196	lncRNA	NA
CUST_29132_PI429285431	5.47E-07	0.45458365	lncRNA	NA
CUST_21718_PI429285431	2.07E-07	0.46433517	lncRNA	NA
CUST_38615_PI429285431	3.10E-06	0.442765941	lncRNA	NA
CUST_23244_PI429285431	1.16E-08	2.282593588	lncRNA	NA
CUST_34855_PI429285431	6.81E-06	2.265127573	lncRNA	NA
CUST_8471_PI429285431	7.76E-06	0.435583251	lncRNA	NA
CUST_3845_PI429285431	0.001300935	3.296628454	lncRNA	NA
LNCA_21_P0013528	3.50E-06	2.061786473	lncRNA	XLOC_l2_014602
LNCA_24_P323084	3.63E-09	4.097843757	lncRNA	LINC00482
LNCA_21_P0010592	7.42E-06	2.029592503	lncRNA	LOC100288069
CUST_948_PI429285431	1.22E-10	2.801831621	lncRNA	NA
CUST_23625_PI429285431	9.26E-06	2.243947904	lncRNA	NA
CUST_24898_PI429285431	7.48E-06	0.496423563	lncRNA	NA
CUST_3247_PI429285431	1.58E-10	0.409848068	lncRNA	NA
CUST_31745_PI429285431	7.03E-06	0.314977781	lncRNA	NA
CUST_2903_PI429285431	2.82E-10	0.350241747	lncRNA	NA
CUST_10593_PI429285431	2.53E-06	0.482160921	lncRNA	NA
CUST_50610_PI429285431	1.21E-08	0.397392196	lncRNA	NA
LNCA_21_P0012140	2.16E-07	0.376292247	lncRNA	FAM182B
CUST_21793_PI429285431	1.35E-06	2.028503565	lncRNA	NA
CUST_33799_PI429285431	1.20E-07	0.379829965	lncRNA	NA
CUST_50555_PI429285431	3.34E-07	0.401271287	lncRNA	NA
CUST_4861_PI429285431	0.001354133	0.435290574	lncRNA	NA
CUST_36288_PI429285431	7.30E-07	0.447683005	lncRNA	NA
CUST_19810_PI429285431	0.001500326	3.217000351	lncRNA	NA
CUST_5892_PI429285431	1.29E-07	0.406501609	lncRNA	NA
CUST_45630_PI429285431	5.06E-06	0.409860366	lncRNA	NA
CUST_51826_PI429285431	0.000280742	0.421531779	lncRNA	NA
CUST_22270_PI429285431	2.67E-09	2.418922936	lncRNA	NA
CUST_41381_PI429285431	2.62E-07	0.457415838	lncRNA	NA
LNCA_21_P0014594	0.000635471	0.423342305	lncRNA	LOC100505820
CUST_36064_PI429285431	1.34E-06	0.445923333	lncRNA	NA
CUST_49146_PI429285431	9.09E-07	2.797699316	lncRNA	NA
LNCA_21_P0001360	0.001050792	0.456380654	lncRNA	XLOC_000329
CUST_28319_PI429285431	5.66E-07	0.323955287	lncRNA	NA
CUST_17205_PI429285431	0.00090903	0.425932693	lncRNA	NA
CUST_51799_PI429285431	0.000517461	0.483187759	lncRNA	NA
CUST_45930_PI429285431	4.05E-09	6.675596241	lncRNA	NA
LNCA_21_P0006818	5.40E-06	0.495527502	lncRNA	XLOC_008358
CUST_22873_PI429285431	2.70E-06	2.506201817	lncRNA	NA
CUST_20783_PI429285431	0.000318968	0.493267334	lncRNA	NA
CUST_11808_PI429285431	4.66E-10	0.351448399	lncRNA	NA
CUST_12902_PI429285431	0.000899708	0.483441502	lncRNA	NA
CUST_31751_PI429285431	4.32E-08	0.440573489	lncRNA	NA
CUST_7009_PI429285431	6.59E-06	0.477528726	lncRNA	NA
CUST_5861_PI429285431	3.66E-07	0.493787605	lncRNA	NA
CUST_24367_PI429285431	4.31E-06	0.438188202	lncRNA	NA
LNCA_21_P0007310	4.96E-07	0.446245402	lncRNA	MRPL23-AS1
CUST_371_PI429285431	4.38E-08	3.044992908	lncRNA	NA
CUST_44512_PI429285431	0.001133059	2.899622878	lncRNA	NA
CUST_28812_PI429285431	2.00E-08	0.373198449	lncRNA	NA
LNCA_21_P0014751	6.91E-07	0.44335263	lncRNA	LOC100652785
CUST_37153_PI429285431	1.75E-08	3.562041566	lncRNA	NA
CUST_44420_PI429285431	2.40E-07	3.098911285	lncRNA	NA
CUST_10040_PI429285431	2.74E-09	0.492856144	lncRNA	NA
CUST_16812_PI429285431	2.07E-06	0.412207867	lncRNA	NA
CUST_39333_PI429285431	1.31E-06	0.407797808	lncRNA	NA
CUST_52220_PI429285431	4.94E-08	2.411191138	lncRNA	NA
LNCA_32_P11230	4.69E-07	2.93650742	lncRNA	LOC399744
LNCA_23_P166508	0.000798341	0.402522238	lncRNA	NA
CUST_28313_PI429285431	7.51E-06	0.410516743	lncRNA	NA
CUST_6169_PI429285431	0.000125008	0.295925646	lncRNA	NA
CUST_26380_PI429285431	1.94E-08	0.316877175	lncRNA	NA
CUST_9251_PI429285431	7.75E-06	0.322674563	lncRNA	NA
CUST_29227_PI429285431	4.15E-06	3.179668751	lncRNA	NA
LNCA_21_P0007412	0.000514538	0.304223927	lncRNA	XLOC_009582
LNCA_21_P0000318	0.000407061	2.489691391	lncRNA	SNORA24
LNCA_19_P00316014	0.000933451	0.357001299	lncRNA	MIAT
CUST_48436_PI429285431	0.00099047	0.340230228	lncRNA	NA
CUST_19538_PI429285431	1.58E-06	2.18022363	lncRNA	NA
CUST_48118_PI429285431	6.95E-08	2.561017547	lncRNA	NA
CUST_44991_PI429285431	2.78E-05	0.417559391	lncRNA	NA
CUST_28852_PI429285431	1.86E-08	3.006283379	lncRNA	NA
LNCA_21_P0014442	2.98E-08	3.560244114	lncRNA	LOC100507306
CUST_17117_PI429285431	4.87E-09	0.387803292	lncRNA	NA
CUST_17680_PI429285431	8.67E-08	0.412943047	lncRNA	NA
CUST_13794_PI429285431	4.16E-09	0.295375412	lncRNA	NA
CUST_16113_PI429285431	1.27E-07	0.398760509	lncRNA	NA
CUST_27382_PI429285431	5.13E-06	0.461691102	lncRNA	NA
LNCA_21_P0012379	4.40E-05	0.406540431	lncRNA	DUX4L9
CUST_8606_PI429285431	0.000570883	2.053684783	lncRNA	NA
CUST_20668_PI429285431	2.81E-05	0.490227268	lncRNA	NA
CUST_20500_PI429285431	4.37E-07	5.63095417	lncRNA	NA
CUST_47889_PI429285431	3.57E-07	2.324643987	lncRNA	NA
CUST_35239_PI429285431	1.26E-05	2.114733701	lncRNA	NA
LNCA_21_P0008530	4.18E-05	0.384136169	lncRNA	XLOC_010979
CUST_32119_PI429285431	3.32E-05	0.445560537	lncRNA	NA
CUST_33238_PI429285431	9.24E-09	0.470128746	lncRNA	NA
LNCA_21_P0010021	1.53E-06	3.051260093	lncRNA	XLOC_013688
CUST_9068_PI429285431	3.49E-07	2.877933811	lncRNA	NA
CUST_17651_PI429285431	3.74E-08	3.326414337	lncRNA	NA
CUST_15805_PI429285431	2.53E-06	3.687052014	lncRNA	NA
CUST_11475_PI429285431	3.67E-06	3.860498161	lncRNA	NA
CUST_40414_PI429285431	4.00E-09	0.384863473	lncRNA	NA
CUST_1711_PI429285431	2.29E-05	0.412147796	lncRNA	NA
LNCA_21_P0011328	2.13E-08	0.390712373	lncRNA	LINC00277
LNCA_21_P0013780	1.48E-06	0.388265822	lncRNA	XLOC_l2_015578
CUST_3241_PI429285431	1.03E-08	0.4894485	lncRNA	NA
CUST_47208_PI429285431	1.09E-10	2.169482757	lncRNA	NA
CUST_43915_PI429285431	1.93E-09	7.747112809	lncRNA	NA
CUST_32866_PI429285431	1.92E-05	2.717277588	lncRNA	NA
CUST_9282_PI429285431	2.36E-07	0.489276338	lncRNA	NA
LNCA_21_P0014610	5.18E-05	0.491372358	lncRNA	LOC100506941
CUST_19962_PI429285431	1.54E-12	3.197326487	lncRNA	NA
CUST_36229_PI429285431	3.36E-06	0.494904555	lncRNA	NA
CUST_48828_PI429285431	8.31E-09	3.615087393	lncRNA	NA
CUST_36722_PI429285431	7.14E-05	0.445264885	lncRNA	NA
CUST_36419_PI429285431	7.68E-07	2.899158829	lncRNA	NA
CUST_565_PI429285431	5.20E-06	0.472047299	lncRNA	NA
CUST_50195_PI429285431	2.00E-08	5.349418204	lncRNA	NA
CUST_18111_PI429285431	7.36E-08	2.551279677	lncRNA	NA
CUST_25308_PI429285431	9.30E-05	0.496212731	lncRNA	NA
CUST_1265_PI429285431	6.10E-06	0.256837095	lncRNA	NA
LNCA_33_P3380361	7.21E-06	0.462732241	lncRNA	PCGEM1
CUST_49843_PI429285431	3.18E-07	3.091797091	lncRNA	NA
CUST_13139_PI429285431	1.16E-08	0.436266002	lncRNA	NA
CUST_49176_PI429285431	2.43E-06	0.458964779	lncRNA	NA
LNCA_33_P3370521	0.003682533	0.415576979	lncRNA	NA
CUST_14516_PI429285431	2.87E-05	0.425346589	lncRNA	NA
LNCA_33_P3411357	5.06E-07	2.133524874	lncRNA	DGCR11
CUST_1677_PI429285431	1.86E-06	0.303766405	lncRNA	NA
LNCA_21_P0000839	4.09E-05	0.463572587	lncRNA	LOC254100
CUST_12279_PI429285431	0.00140657	0.254850364	lncRNA	NA
CUST_22354_PI429285431	6.83E-06	2.438865518	lncRNA	NA
LNCA_21_P0005468	1.85E-06	0.460131865	lncRNA	XLOC_006348
CUST_19140_PI429285431	6.50E-06	0.468651895	lncRNA	NA
LNCA_21_P0000349	3.73E-07	2.295760647	lncRNA	SCARNA3
CUST_8435_PI429285431	1.68E-07	0.403216901	lncRNA	NA
CUST_22622_PI429285431	1.76E-06	9.029023355	lncRNA	NA
CUST_40206_PI429285431	2.91E-07	0.459326607	lncRNA	NA
CUST_17744_PI429285431	5.31E-08	0.400554251	lncRNA	NA
CUST_29699_PI429285431	1.50E-09	2.091287574	lncRNA	NA
CUST_20851_PI429285431	0.000358335	0.28293238	lncRNA	NA
CUST_50602_PI429285431	1.04E-06	0.451804554	lncRNA	NA
LNCA_21_P0014503	7.14E-08	2.519963669	lncRNA	LOC100507398
LNCA_33_P3255716	8.96E-12	0.367264243	lncRNA	LOC285095
LNCA_21_P0012901	1.94E-10	0.36453931	lncRNA	XLOC_l2_011996
CUST_13089_PI429285431	3.69E-06	0.478736172	lncRNA	NA
LNCA_19_P00812314	1.77E-05	0.489315338	lncRNA	XLOC_l2_001890
CUST_6662_PI429285431	1.61E-07	0.497786478	lncRNA	NA
CUST_15002_PI429285431	4.10E-05	0.462093609	lncRNA	NA
LNCA_19_P00322671	9.80E-09	0.259926447	lncRNA	LINC00277
CUST_4995_PI429285431	2.34E-08	0.450987145	lncRNA	NA
LNCA_32_P41375	1.49E-11	4.935199087	lncRNA	FLJ45340
CUST_30238_PI429285431	1.28E-07	2.054192672	lncRNA	NA
CUST_1748_PI429285431	6.45E-07	0.459660595	lncRNA	NA
LNCA_19_P00322184	1.15E-05	2.110026889	lncRNA	LOC100506119
LNCA_21_P0008754	8.02E-07	0.464594989	lncRNA	XLOC_011519
CUST_18829_PI429285431	4.23E-08	0.379279726	lncRNA	NA
CUST_28171_PI429285431	0.018804341	0.216223258	lncRNA	NA
CUST_25951_PI429285431	2.71E-06	2.251666031	lncRNA	NA
LNCA_21_P0006250	1.02E-07	0.414501707	lncRNA	XLOC_007638
CUST_38954_PI429285431	1.41E-07	0.43090767	lncRNA	NA
CUST_29024_PI429285431	3.90E-05	0.468845138	lncRNA	NA
LNCA_21_P0005950	6.52E-08	0.390094864	lncRNA	XLOC_006924
CUST_17451_PI429285431	2.97E-08	3.628098696	lncRNA	NA
LNCA_24_P68222	3.57E-08	2.294502777	lncRNA	CD99P1
CUST_1833_PI429285431	1.28E-06	0.413762614	lncRNA	NA
CUST_34774_PI429285431	0.009776869	0.489039111	lncRNA	NA
CUST_17655_PI429285431	5.68E-08	0.355987787	lncRNA	NA
LNCA_21_P0006866	1.02E-09	0.333248303	lncRNA	LOC100506853
CUST_7015_PI429285431	1.85E-06	0.291085547	lncRNA	NA
LNCA_21_P0010596	3.52E-06	0.431746126	lncRNA	XLOC_l2_000735
LNCA_21_P0009116	1.79E-07	0.415835426	lncRNA	XLOC_011826
CUST_49903_PI429285431	3.92E-07	0.459258003	lncRNA	NA
CUST_50333_PI429285431	3.17E-09	2.269057585	lncRNA	NA
CUST_10572_PI429285431	3.80E-07	0.481481111	lncRNA	NA
CUST_34424_PI429285431	3.32E-07	0.473870555	lncRNA	NA
CUST_22361_PI429285431	3.09E-08	0.314273357	lncRNA	NA
CUST_11114_PI429285431	0.002567489	0.475569008	lncRNA	NA
CUST_25189_PI429285431	3.89E-08	0.3335679	lncRNA	NA
CUST_7709_PI429285431	4.41E-09	0.308845426	lncRNA	NA
LNCA_19_P00322939	2.15E-05	0.497706629	lncRNA	PVT1
CUST_39122_PI429285431	2.55E-08	2.923932397	lncRNA	NA
CUST_16103_PI429285431	2.16E-08	0.471204703	lncRNA	NA
LNCA_21_P0012893	1.89E-08	15.30181368	lncRNA	LOC285696
CUST_23022_PI429285431	1.18E-05	0.428813437	lncRNA	NA
CUST_37166_PI429285431	2.68E-07	0.410954598	lncRNA	NA
CUST_15186_PI429285431	1.15E-08	0.442679044	lncRNA	NA
CUST_26652_PI429285431	2.78E-05	0.480175274	lncRNA	NA
LNCA_21_P0012993	4.93E-07	4.677341898	lncRNA	XLOC_l2_012081
CUST_48983_PI429285431	1.56E-05	0.470482437	lncRNA	NA
LNCA_21_P0007066	4.86E-06	0.462886075	lncRNA	XLOC_008504
CUST_5793_PI429285431	2.67E-07	2.614035324	lncRNA	NA
CUST_13243_PI429285431	1.72E-06	0.400595999	lncRNA	NA
CUST_36868_PI429285431	1.16E-06	0.459281616	lncRNA	NA
CUST_48681_PI429285431	2.97E-05	3.984516813	lncRNA	NA
CUST_48886_PI429285431	2.15E-05	0.401370136	lncRNA	NA
CUST_16913_PI429285431	5.31E-08	0.454232456	lncRNA	NA
CUST_51224_PI429285431	8.67E-08	0.473870939	lncRNA	NA
CUST_38214_PI429285431	1.45E-06	2.510615672	lncRNA	NA
CUST_38323_PI429285431	2.07E-08	2.186846646	lncRNA	NA
CUST_38625_PI429285431	2.68E-05	0.465455635	lncRNA	NA
CUST_27192_PI429285431	3.80E-09	0.434396973	lncRNA	NA
CUST_44242_PI429285431	9.54E-06	0.425514804	lncRNA	NA
CUST_34371_PI429285431	0.001313454	2.100730381	lncRNA	NA
CUST_9315_PI429285431	2.76E-06	0.491225391	lncRNA	NA
CUST_50622_PI429285431	2.45E-07	2.498575119	lncRNA	NA
CUST_40417_PI429285431	8.15E-08	0.424318075	lncRNA	NA
CUST_29232_PI429285431	3.39E-07	3.088144111	lncRNA	NA
CUST_49225_PI429285431	3.29E-08	0.454605228	lncRNA	NA
LNCA_33_P3390955	1.57E-06	0.247502951	lncRNA	HPVC1
CUST_1404_PI429285431	2.27E-05	0.340292684	lncRNA	NA
CUST_43026_PI429285431	8.75E-06	3.11416612	lncRNA	NA
CUST_46078_PI429285431	3.85E-08	2.108286871	lncRNA	NA
CUST_24276_PI429285431	8.46E-09	3.100845015	lncRNA	NA
LNCA_19_P00317560	5.33E-07	2.073111433	lncRNA	LOC646329
CUST_45087_PI429285431	0.00010551	2.189578862	lncRNA	NA
CUST_1013_PI429285431	0.000463761	0.410538696	lncRNA	NA
CUST_36308_PI429285431	3.33E-13	0.47960937	lncRNA	NA
CUST_8329_PI429285431	1.17E-08	2.432261178	lncRNA	NA
CUST_51500_PI429285431	0.000161136	0.44976167	lncRNA	NA
LNCA_21_P0000528	0.001357752	0.232320093	lncRNA	C10orf108
CUST_456_PI429285431	5.80E-06	0.433079012	lncRNA	NA
CUST_36494_PI429285431	2.93E-09	0.421196939	lncRNA	NA
LNCA_21_P0001643	2.90E-05	0.479181539	lncRNA	XLOC_001263
CUST_24551_PI429285431	5.58E-07	0.462492159	lncRNA	NA
CUST_15723_PI429285431	1.71E-06	0.41246194	lncRNA	NA
CUST_18539_PI429285431	1.37E-07	0.332914385	lncRNA	NA
CUST_49761_PI429285431	9.82E-10	5.133344073	lncRNA	NA
CUST_17781_PI429285431	0.000181544	0.421185244	lncRNA	NA
CUST_49770_PI429285431	8.10E-10	3.845003046	lncRNA	NA
CUST_17191_PI429285431	1.27E-05	5.333409296	lncRNA	NA
CUST_10964_PI429285431	1.07E-06	0.475479504	lncRNA	NA
CUST_21329_PI429285431	0.000290059	2.110705453	lncRNA	NA
CUST_35_PI429285431	4.28E-07	0.473905612	lncRNA	NA
LNCA_21_P0007318	5.51E-05	0.354251752	lncRNA	LOC440028
CUST_3556_PI429285431	1.80E-08	3.025092579	lncRNA	NA
LNCA_33_P3248252	6.64E-08	4.075627407	lncRNA	LOC399744
LNCA_24_P678418	2.82E-08	3.926804003	lncRNA	DICER1-AS
CUST_4560_PI429285431	2.58E-05	0.439494041	lncRNA	NA
LNCA_33_P3355783	5.28E-07	0.365594422	lncRNA	NA
CUST_25105_PI429285431	2.59E-06	0.38509288	lncRNA	NA
CUST_27354_PI429285431	6.22E-08	0.404767174	lncRNA	NA
CUST_32983_PI429285431	7.90E-05	0.475187625	lncRNA	NA
CUST_50907_PI429285431	0.001519375	0.460065852	lncRNA	NA
LNCA_21_P0011003	1.15E-06	3.770953784	lncRNA	XLOC_l2_002537
CUST_37223_PI429285431	3.62E-08	0.450103119	lncRNA	NA
CUST_21637_PI429285431	2.74E-06	0.449051108	lncRNA	NA
CUST_19651_PI429285431	1.96E-07	0.34136304	lncRNA	NA
CUST_39447_PI429285431	1.71E-09	2.423113953	lncRNA	NA
CUST_21815_PI429285431	3.48E-08	3.271956448	lncRNA	NA
LNCA_33_P3254695	0.000512351	2.003055021	lncRNA	RNU105A
CUST_9814_PI429285431	5.68E-07	2.491151093	lncRNA	NA
CUST_40823_PI429285431	7.83E-07	3.127177963	lncRNA	NA
CUST_7802_PI429285431	4.64E-09	0.393997173	lncRNA	NA
CUST_10093_PI429285431	2.37E-08	0.426239066	lncRNA	NA
CUST_37356_PI429285431	2.49E-06	5.349696123	lncRNA	NA
LNCA_21_P0002648	7.44E-06	0.420997721	lncRNA	XLOC_002010
CUST_36962_PI429285431	2.23E-06	2.70463681	lncRNA	NA
CUST_39701_PI429285431	0.000157491	0.449616704	lncRNA	NA
CUST_11713_PI429285431	1.82E-06	0.453500688	lncRNA	NA
LNCA_21_P0001613	6.56E-08	0.469717421	lncRNA	XLOC_001166
LNCA_19_P00319721	4.41E-06	0.431351076	lncRNA	FLJ37201
CUST_15668_PI429285431	2.98E-06	0.339672736	lncRNA	NA
CUST_12273_PI429285431	1.55E-07	0.364066049	lncRNA	NA
CUST_26015_PI429285431	3.92E-05	0.354265081	lncRNA	NA
LNCA_33_P3386467	3.51E-07	2.682090454	lncRNA	RPL23AP7
CUST_5320_PI429285431	7.55E-07	0.158837017	lncRNA	NA
CUST_42416_PI429285431	5.08E-08	0.468797856	lncRNA	NA
CUST_38732_PI429285431	0.000267956	0.443203119	lncRNA	NA
CUST_14009_PI429285431	1.23E-05	0.382093335	lncRNA	NA
CUST_5213_PI429285431	4.86E-06	0.389637767	lncRNA	NA
CUST_324_PI429201921	5.90E-08	0.425429089	lncRNA	NA
CUST_13049_PI429285431	4.11E-05	0.342576001	lncRNA	NA
CUST_13897_PI429285431	8.32E-05	0.443834054	lncRNA	NA
LNCA_21_P0009977	2.23E-09	0.363685824	lncRNA	XLOC_013570
CUST_40101_PI429285431	2.53E-08	0.360926967	lncRNA	NA
CUST_3772_PI429285431	1.01E-07	0.387516271	lncRNA	NA
CUST_18780_PI429285431	1.64E-09	2.066209177	lncRNA	NA
LNCA_21_P0005963	7.01E-06	0.404740573	lncRNA	LOC100507420
CUST_36561_PI429285431	2.91E-08	2.224239075	lncRNA	NA
CUST_22410_PI429285431	2.80E-09	3.299302342	lncRNA	NA
CUST_21359_PI429285431	6.04E-06	0.433319395	lncRNA	NA
CUST_9449_PI429285431	4.77E-10	0.438974181	lncRNA	NA
CUST_17187_PI429285431	6.08E-08	6.029831488	lncRNA	NA
CUST_2067_PI429285431	9.34E-07	0.422826917	lncRNA	NA
CUST_40254_PI429285431	1.60E-06	2.845601822	lncRNA	NA
CUST_39403_PI429285431	4.45E-07	4.183395394	lncRNA	NA
LNCA_21_P0014714	3.29E-08	2.592221837	lncRNA	FOXP1-IT1
LNCA_21_P0009010	1.96E-05	0.463861276	lncRNA	XLOC_011880
CUST_2666_PI429285431	1.89E-06	0.477777756	lncRNA	NA
CUST_48610_PI429285431	4.70E-07	0.430517333	lncRNA	NA
LNCA_33_P3321781	3.20E-07	2.238821906	lncRNA	FLJ44342
CUST_11453_PI429285431	5.13E-10	11.2172548	lncRNA	NA
LNCA_33_P3308167	4.51E-08	0.384993636	lncRNA	POLR2J4
CUST_24560_PI429285431	2.70E-07	0.410329162	lncRNA	NA
CUST_21410_PI429285431	1.17E-06	0.428357472	lncRNA	NA
CUST_35465_PI429285431	3.94E-06	2.897162069	lncRNA	NA
CUST_37007_PI429285431	5.60E-06	3.172324574	lncRNA	NA
CUST_5740_PI429285431	1.17E-05	0.442907549	lncRNA	NA
CUST_27809_PI429285431	1.33E-06	0.430931772	lncRNA	NA
CUST_1765_PI429285431	2.67E-05	0.39563745	lncRNA	NA
CUST_8205_PI429285431	2.88E-07	0.458147435	lncRNA	NA
CUST_47342_PI429285431	0.001521764	0.431786538	lncRNA	NA
CUST_43883_PI429285431	2.32E-06	2.019269544	lncRNA	NA
LNCA_19_P00330507	9.16E-10	0.496515759	lncRNA	XLOC_000294
LNCA_21_P0013456	1.41E-06	2.171754474	lncRNA	XLOC_l2_014048
CUST_13930_PI429285431	0.000341045	0.463946795	lncRNA	NA
LNCA_19_P00321221	2.33E-06	0.45837461	lncRNA	XLOC_l2_011969
CUST_35302_PI429285431	8.01E-07	3.911213178	lncRNA	NA
LNCA_21_P0007170	5.63E-08	0.390532563	lncRNA	XLOC_009038
CUST_21965_PI429285431	1.57E-07	0.450623969	lncRNA	NA
CUST_36642_PI429285431	3.53E-05	0.47620236	lncRNA	NA
CUST_1242_PI429285431	5.16E-07	0.465384531	lncRNA	NA
LNCA_21_P0009964	4.77E-05	0.478059498	lncRNA	LOC100506053
CUST_20808_PI429285431	0.0001026	2.680092641	lncRNA	NA
CUST_22771_PI429285431	1.21E-08	0.361119693	lncRNA	NA
CUST_5416_PI429285431	4.01E-06	0.37153752	lncRNA	NA
CUST_10685_PI429285431	1.65E-06	2.290455332	lncRNA	NA
CUST_37006_PI429285431	3.25E-06	3.230644903	lncRNA	NA
CUST_31895_PI429285431	1.66E-07	0.483149952	lncRNA	NA
CUST_13028_PI429285431	4.92E-06	2.440727869	lncRNA	NA
CUST_20873_PI429285431	1.82E-05	3.457449129	lncRNA	NA
CUST_6578_PI429285431	2.10E-09	4.413132333	lncRNA	NA
CUST_32891_PI429285431	3.50E-07	2.91430476	lncRNA	NA
CUST_28824_PI429285431	0.000524064	0.423341797	lncRNA	NA
LNCA_21_P0012526	5.41E-07	0.341156327	lncRNA	XLOC_l2_010061
CUST_17073_PI429285431	8.58E-06	0.459375377	lncRNA	NA
CUST_12311_PI429285431	3.21E-06	0.474308888	lncRNA	NA
CUST_20213_PI429285431	0.000166722	0.474649673	lncRNA	NA
LNCA_21_P0007902	1.16E-06	0.494485189	lncRNA	XLOC_010252
CUST_2394_PI429285431	1.80E-06	0.261334315	lncRNA	NA
LNCA_21_P0006741	1.62E-06	0.441909681	lncRNA	XLOC_008762
LNCA_21_P0011263	5.20E-05	2.201422113	lncRNA	XLOC_l2_004371
CUST_18035_PI429285431	7.48E-06	0.479888405	lncRNA	NA
CUST_31954_PI429285431	1.59E-07	2.227373889	lncRNA	NA
CUST_32577_PI429285431	6.80E-07	0.398365845	lncRNA	NA
LNCA_21_P0001561	0.000219811	0.452968162	lncRNA	XLOC_000943
LNCA_21_P0010749	1.04E-06	2.492493404	lncRNA	LOC100288069
CUST_46241_PI429285431	0.000116533	0.284244704	lncRNA	NA
CUST_16385_PI429285431	2.28E-06	2.340888886	lncRNA	NA
CUST_47953_PI429285431	2.45E-09	2.423740085	lncRNA	NA
LNCA_21_P0000886	1.26E-06	0.483103619	lncRNA	LOC100288122
CUST_18232_PI429285431	4.52E-07	2.950543911	lncRNA	NA
CUST_42308_PI429285431	0.00014918	2.586440318	lncRNA	NA
CUST_42766_PI429285431	3.02E-09	2.786533306	lncRNA	NA
LNCA_33_P3269864	4.05E-08	0.475307171	lncRNA	LOC284009
LNCA_19_P00315493	1.12E-05	2.399957278	lncRNA	LOC145474
CUST_6398_PI429285431	6.14E-06	0.398290705	lncRNA	NA
CUST_35005_PI429285431	0.00276724	0.461381278	lncRNA	NA
CUST_16151_PI429285431	8.65E-06	0.387743449	lncRNA	NA
CUST_47927_PI429285431	4.94E-07	3.103804847	lncRNA	NA
LNCA_21_P0004585	0.000123749	0.480690877	lncRNA	XLOC_005088
CUST_37589_PI429285431	0.000424813	2.898959631	lncRNA	NA
CUST_20366_PI429285431	1.08E-08	2.069828788	lncRNA	NA
CUST_29411_PI429285431	1.33E-06	0.488810435	lncRNA	NA
LNCA_21_P0014285	7.18E-06	0.432526939	lncRNA	LOC100506465
CUST_4002_PI429285431	3.06E-07	0.4138911	lncRNA	NA
CUST_42289_PI429285431	3.35E-06	3.715662512	lncRNA	NA
CUST_26737_PI429285431	9.27E-06	0.461808882	lncRNA	NA
CUST_34203_PI429285431	1.04E-06	2.657323198	lncRNA	NA
CUST_20203_PI429285431	6.89E-07	0.372431933	lncRNA	NA
CUST_37245_PI429285431	1.61E-06	2.160677689	lncRNA	NA
CUST_12003_PI429285431	8.22E-05	0.450661801	lncRNA	NA
CUST_14452_PI429285431	1.92E-08	3.610170063	lncRNA	NA
CUST_27973_PI429285431	2.68E-09	0.388804248	lncRNA	NA
CUST_41334_PI429285431	3.44E-07	0.327660403	lncRNA	NA
CUST_8113_PI429285431	2.00E-08	0.461968378	lncRNA	NA
CUST_14981_PI429285431	0.000474068	0.480310387	lncRNA	NA
LNCA_21_P0000682	5.49E-06	2.948538849	lncRNA	LOC100527964
CUST_30_PI429201921	1.10E-05	3.442434424	lncRNA	NA
CUST_39392_PI429285431	4.71E-05	2.847708113	lncRNA	NA
CUST_16357_PI429285431	5.53E-06	3.135584265	lncRNA	NA
CUST_30078_PI429285431	5.43E-07	3.001776682	lncRNA	NA
CUST_50659_PI429285431	1.59E-08	3.497310177	lncRNA	NA
CUST_32583_PI429285431	0.000117359	0.441176866	lncRNA	NA
CUST_20803_PI429285431	0.000107348	2.077040443	lncRNA	NA
CUST_4239_PI429285431	4.92E-09	0.43748774	lncRNA	NA
LNCA_21_P0010047	4.89E-07	0.375972682	lncRNA	XLOC_013772
LNCA_21_P0002117	9.15E-05	0.476272135	lncRNA	XLOC_002358
CUST_27825_PI429285431	4.63E-08	0.468832548	lncRNA	NA
CUST_46786_PI429285431	1.96E-07	2.077178471	lncRNA	NA
LNCA_21_P0014331	1.94E-07	0.459875676	lncRNA	LOC100505942
LNCA_24_P665504	3.08E-07	2.465438796	lncRNA	LOC729737
CUST_40906_PI429285431	1.83E-08	0.331794088	lncRNA	NA
CUST_23158_PI429285431	2.07E-05	0.495789122	lncRNA	NA
CUST_11561_PI429285431	1.09E-09	0.390345549	lncRNA	NA
CUST_14864_PI429285431	5.29E-05	4.4696354	lncRNA	NA
CUST_26160_PI429285431	1.26E-06	3.163982329	lncRNA	NA
CUST_1442_PI429285431	7.33E-09	0.375323382	lncRNA	NA
CUST_24502_PI429285431	1.24E-07	3.150138633	lncRNA	NA
CUST_32722_PI429285431	1.40E-05	0.499596455	lncRNA	NA
CUST_50126_PI429285431	7.10E-06	0.34560222	lncRNA	NA
LNCA_21_P0010857	7.69E-07	2.488381734	lncRNA	XLOC_l2_001853
CUST_38343_PI429285431	1.97E-07	0.42316857	lncRNA	NA
CUST_24672_PI429285431	7.64E-09	2.67368747	lncRNA	NA
CUST_8636_PI429285431	2.53E-05	2.791666245	lncRNA	NA
LNCA_21_P0012482	3.90E-07	0.35423363	lncRNA	LOC100505902
LNCA_23_P355776	1.70E-11	5.787436138	lncRNA	LINC00266-1
CUST_20638_PI429285431	9.29E-07	0.477519639	lncRNA	NA
CUST_36269_PI429285431	1.70E-10	2.530143261	lncRNA	NA
CUST_13907_PI429285431	1.68E-08	0.402090684	lncRNA	NA
CUST_48680_PI429285431	1.34E-06	7.46452717	lncRNA	NA
CUST_12186_PI429285431	4.82E-06	0.486252692	lncRNA	NA
CUST_44773_PI429285431	3.23E-06	2.060507392	lncRNA	NA
CUST_20741_PI429285431	5.19E-10	3.215476465	lncRNA	NA
CUST_13204_PI429285431	2.34E-09	2.915738557	lncRNA	NA
LNCA_21_P0000607	2.35E-09	6.777713171	lncRNA	FLJ39051
CUST_29846_PI429285431	3.12E-07	0.383251739	lncRNA	NA
CUST_10439_PI429285431	2.44E-07	2.962432318	lncRNA	NA
CUST_4061_PI429285431	6.39E-07	0.317350677	lncRNA	NA
CUST_11902_PI429285431	1.50E-07	0.426236477	lncRNA	NA
CUST_19425_PI429285431	9.37E-05	0.366245283	lncRNA	NA
LNCA_23_P202034	0.008868164	0.24823739	lncRNA	GUCY2GP
CUST_18914_PI429285431	0.000818588	2.142666563	lncRNA	NA
CUST_1686_PI429285431	0.017381382	0.472113578	lncRNA	NA
CUST_41360_PI429285431	2.26E-10	0.47522173	lncRNA	NA
CUST_9235_PI429285431	0.000374233	0.433424884	lncRNA	NA
CUST_22967_PI429285431	4.92E-06	0.402194091	lncRNA	NA
CUST_22817_PI429285431	3.22E-09	0.460849997	lncRNA	NA
CUST_12445_PI429285431	4.92E-08	0.486449747	lncRNA	NA
CUST_34392_PI429285431	6.09E-05	0.484439627	lncRNA	NA
LNCA_21_P0005611	1.17E-06	0.469500921	lncRNA	XLOC_006625
CUST_25020_PI429285431	8.46E-07	3.170428051	lncRNA	NA
LNCA_33_P3411328	8.02E-09	2.875788715	lncRNA	LOC730227
CUST_11502_PI429285431	1.68E-09	0.455720983	lncRNA	NA
CUST_24209_PI429285431	4.86E-07	0.35316457	lncRNA	NA
CUST_49453_PI429285431	0.002180667	0.458802222	lncRNA	NA
CUST_35416_PI429285431	9.88E-05	0.30121004	lncRNA	NA
CUST_1664_PI429285431	2.19E-08	0.44974736	lncRNA	NA
CUST_1752_PI429285431	0.003290641	0.343846354	lncRNA	NA
CUST_2164_PI429285431	2.21E-05	0.46914107	lncRNA	NA
CUST_39206_PI429285431	2.85E-09	2.354599184	lncRNA	NA
CUST_50335_PI429285431	1.26E-10	4.94522806	lncRNA	NA
CUST_14059_PI429285431	3.48E-07	0.47546997	lncRNA	NA
CUST_42996_PI429285431	1.65E-06	0.35588467	lncRNA	NA
CUST_8053_PI429285431	5.04E-07	0.471156608	lncRNA	NA
CUST_35188_PI429285431	8.81E-10	2.745870637	lncRNA	NA
CUST_32023_PI429285431	2.93E-08	0.249485732	lncRNA	NA
CUST_13384_PI429285431	7.28E-07	0.483500274	lncRNA	NA
CUST_14920_PI429285431	5.69E-08	0.445614743	lncRNA	NA
CUST_10466_PI429285431	0.000201354	0.498009415	lncRNA	NA
CUST_36609_PI429285431	4.78E-06	2.197191671	lncRNA	NA
LNCA_21_P0009371	4.94E-06	0.481290698	lncRNA	XLOC_012594
CUST_29457_PI429285431	3.53E-07	0.49513249	lncRNA	NA
CUST_50326_PI429285431	4.31E-07	2.758114566	lncRNA	NA
CUST_37748_PI429285431	3.52E-06	0.471617385	lncRNA	NA
LNCA_19_P00315936	4.68E-06	0.494091819	lncRNA	XLOC_l2_010239
CUST_10260_PI429285431	6.22E-06	0.446627084	lncRNA	NA
CUST_30684_PI429285431	9.97E-10	0.470952558	lncRNA	NA
CUST_12171_PI429285431	1.39E-11	0.480980846	lncRNA	NA
CUST_31177_PI429285431	4.48E-10	0.437143844	lncRNA	NA
CUST_47909_PI429285431	0.000900129	2.890362251	lncRNA	NA
CUST_41072_PI429285431	3.73E-05	0.40837561	lncRNA	NA
CUST_12040_PI429285431	2.40E-07	0.498510931	lncRNA	NA
CUST_23495_PI429285431	3.03E-07	0.423544175	lncRNA	NA
CUST_32528_PI429285431	8.28E-08	0.497016312	lncRNA	NA
LNCA_33_P3340224	6.39E-08	0.450233508	lncRNA	LOC100128081
CUST_33277_PI429285431	6.11E-10	2.263877865	lncRNA	NA
LNCA_21_P0011595	0.001515149	0.34438466	lncRNA	XLOC_l2_006101
CUST_25666_PI429285431	1.73E-06	0.450323338	lncRNA	NA
LNCA_21_P0007034	5.54E-10	0.416292178	lncRNA	XLOC_008993
CUST_22058_PI429285431	8.39E-05	2.311000001	lncRNA	NA
CUST_46168_PI429285431	0.001534005	0.495870298	lncRNA	NA
CUST_51459_PI429285431	3.95E-05	0.478406361	lncRNA	NA
CUST_31256_PI429285431	1.14E-06	0.465923297	lncRNA	NA
CUST_17287_PI429285431	1.64E-07	0.471308031	lncRNA	NA
CUST_2532_PI429285431	1.01E-08	0.378004321	lncRNA	NA
CUST_18256_PI429285431	7.86E-07	2.988729284	lncRNA	NA
CUST_18235_PI429285431	4.48E-07	0.354088889	lncRNA	NA
LNCA_21_P0011051	2.33E-08	0.424159039	lncRNA	XLOC_l2_003053
CUST_37265_PI429285431	0.000213891	0.315613618	lncRNA	NA
LNCA_33_P3283974	3.25E-07	0.446088221	lncRNA	LOC399829
CUST_3094_PI429285431	1.66E-10	0.377278805	lncRNA	NA
CUST_41308_PI429285431	1.68E-05	2.613989481	lncRNA	NA
CUST_48149_PI429285431	1.43E-07	4.859175225	lncRNA	NA
LNCA_33_P3257866	4.33E-07	0.41318407	lncRNA	PYY2
CUST_24235_PI429285431	6.50E-07	0.39788249	lncRNA	NA
CUST_6129_PI429285431	1.59E-05	0.411711447	lncRNA	NA
CUST_26581_PI429285431	4.75E-07	0.448236286	lncRNA	NA
CUST_18935_PI429285431	2.13E-06	2.200370777	lncRNA	NA
CUST_13499_PI429285431	1.37E-06	0.495414475	lncRNA	NA
CUST_34536_PI429285431	0.000444147	0.430735119	lncRNA	NA
CUST_19619_PI429285431	5.84E-08	0.474416397	lncRNA	NA
CUST_19511_PI429285431	6.45E-07	2.293224402	lncRNA	NA
CUST_51736_PI429285431	5.70E-06	0.467058055	lncRNA	NA
CUST_19565_PI429285431	3.93E-07	2.186654491	lncRNA	NA
LNCA_33_P3414107	2.32E-07	3.289882949	lncRNA	LOC729040
CUST_36119_PI429285431	7.05E-09	0.49955323	lncRNA	NA
CUST_5054_PI429285431	1.37E-06	0.414058185	lncRNA	NA
CUST_25123_PI429285431	0.000934987	0.484469809	lncRNA	NA
LNCA_33_P3248008	2.68E-06	0.456247548	lncRNA	LOC100652807
LNCA_19_P00804740	1.06E-07	0.383417702	lncRNA	FLJ39653
CUST_3980_PI429285431	1.32E-05	3.509898508	lncRNA	NA
CUST_32922_PI429285431	6.96E-08	3.920099076	lncRNA	NA
CUST_1895_PI429285431	0.000150783	0.478745749	lncRNA	NA
CUST_23332_PI429285431	0.00753398	2.316876592	lncRNA	NA
CUST_5466_PI429285431	3.53E-10	0.486633409	lncRNA	NA
CUST_3165_PI429285431	3.03E-07	0.478790016	lncRNA	NA
LNCA_21_P0003266	1.54E-05	0.429657601	lncRNA	XLOC_002948
LNCA_21_P0009548	1.12E-08	0.354102873	lncRNA	XLOC_012822
CUST_6882_PI429285431	1.42E-11	0.322008813	lncRNA	NA
CUST_30661_PI429285431	1.09E-05	0.445472464	lncRNA	NA
CUST_49596_PI429285431	1.10E-07	2.105240872	lncRNA	NA
CUST_44557_PI429285431	5.14E-05	3.916614441	lncRNA	NA
LNCA_33_P3741059	3.80E-10	2.930177	lncRNA	LOC100506459
CUST_41545_PI429285431	1.70E-07	0.35296677	lncRNA	NA
LNCA_21_P0011143	5.20E-08	2.364537591	lncRNA	XLOC_l2_003732
CUST_6883_PI429285431	8.65E-07	0.453452375	lncRNA	NA
CUST_6516_PI429285431	1.13E-06	3.614791567	lncRNA	NA
CUST_50185_PI429285431	9.80E-09	0.331332985	lncRNA	NA
CUST_18347_PI429285431	2.18E-08	3.815392432	lncRNA	NA
CUST_23150_PI429285431	0.000143222	0.486071718	lncRNA	NA
LNCA_21_P0004255	6.98E-05	0.4062216	lncRNA	PART1
LNCA_32_P191895	4.23E-06	2.182089556	lncRNA	LOC100129960
CUST_9221_PI429285431	4.99E-08	0.459702778	lncRNA	NA
CUST_41655_PI429285431	1.70E-07	2.237629936	lncRNA	NA
CUST_17831_PI429285431	0.000312915	0.436185855	lncRNA	NA
CUST_16364_PI429285431	0.002375678	0.42634635	lncRNA	NA
LNCA_33_P3395581	1.59E-06	0.400531119	lncRNA	TRIM53P
CUST_48691_PI429285431	7.18E-06	0.498150105	lncRNA	NA
CUST_393_PI429201921	4.95E-08	0.469233012	lncRNA	NA
CUST_35799_PI429285431	0.000634245	0.452240059	lncRNA	NA
CUST_14905_PI429285431	2.45E-05	0.497487697	lncRNA	NA
CUST_9046_PI429285431	1.95E-08	0.494914443	lncRNA	NA
CUST_38392_PI429285431	1.74E-07	0.46698672	lncRNA	NA
CUST_23653_PI429285431	6.85E-06	2.621823615	lncRNA	NA
CUST_29228_PI429285431	5.89E-08	3.39426889	lncRNA	NA
CUST_38181_PI429285431	8.72E-05	0.420364586	lncRNA	NA
LNCA_33_P3228751	3.11E-05	0.416416995	lncRNA	LOC388152
CUST_4261_PI429285431	2.10E-07	0.494035436	lncRNA	NA
CUST_23834_PI429285431	3.66E-08	2.996116967	lncRNA	NA
LNCA_32_P223189	5.46E-07	2.360020366	lncRNA	SUMO1P3
CUST_49760_PI429285431	2.16E-08	4.263268721	lncRNA	NA
CUST_460_PI429285431	8.46E-10	0.449436063	lncRNA	NA
CUST_44582_PI429285431	5.86E-07	2.050319713	lncRNA	NA
CUST_9183_PI429285431	1.53E-06	0.43429911	lncRNA	NA
CUST_33428_PI429285431	6.42E-06	2.020321147	lncRNA	NA
CUST_45442_PI429285431	5.95E-08	2.855838471	lncRNA	NA
LNCA_23_P123164	0.006026424	0.418741517	lncRNA	OR6W1P
LNCA_19_P00802587	9.91E-05	0.480584403	lncRNA	XLOC_l2_003666
CUST_4908_PI429285431	0.003869526	2.385077794	lncRNA	NA
CUST_6519_PI429285431	5.59E-05	0.402372511	lncRNA	NA
CUST_41873_PI429285431	2.24E-05	0.497215394	lncRNA	NA
LNCA_33_P3328251	1.17E-06	3.942764465	lncRNA	LOC100288018
CUST_35500_PI429285431	1.04E-06	0.495149397	lncRNA	NA
LNCA_19_P00319147	1.35E-07	0.434944194	lncRNA	IPW
CUST_39591_PI429285431	1.28E-06	0.468788589	lncRNA	NA
CUST_7572_PI429285431	8.17E-05	0.442440998	lncRNA	NA
LNCA_21_P0001600	5.61E-05	0.480988098	lncRNA	XLOC_001124
CUST_5228_PI429285431	1.56E-08	0.377073645	lncRNA	NA
CUST_10264_PI429285431	8.58E-08	0.47596058	lncRNA	NA
LNCA_33_P3311621	4.58E-07	0.26356511	lncRNA	LOC338739
CUST_35813_PI429285431	0.000112743	0.369166037	lncRNA	NA
CUST_8340_PI429285431	1.96E-07	0.432600581	lncRNA	NA
CUST_25096_PI429285431	7.21E-06	0.462765679	lncRNA	NA
CUST_16927_PI429285431	2.79E-07	0.353034614	lncRNA	NA
CUST_7985_PI429285431	5.57E-10	2.091278037	lncRNA	NA
CUST_5700_PI429285431	8.21E-10	2.160650445	lncRNA	NA
CUST_17422_PI429285431	1.29E-05	2.46351359	lncRNA	NA
CUST_48038_PI429285431	1.40E-07	3.284647441	lncRNA	NA
CUST_19340_PI429285431	2.35E-10	6.31700652	lncRNA	NA
CUST_25913_PI429285431	2.26E-06	0.427231049	lncRNA	NA
CUST_51279_PI429285431	1.12E-06	2.384741992	lncRNA	NA
LNCA_21_P0009130	0.000521555	0.464603276	lncRNA	XLOC_011984
LNCA_21_P0005109	2.04E-07	0.434862505	lncRNA	XLOC_005180
CUST_14648_PI429285431	3.27E-05	0.430095184	lncRNA	NA
CUST_34052_PI429285431	2.84E-06	2.459455351	lncRNA	NA
CUST_38070_PI429285431	0.000181433	0.420532788	lncRNA	NA
CUST_40848_PI429285431	7.35E-05	0.461640913	lncRNA	NA
LNCA_33_P3318267	1.80E-07	0.445005077	lncRNA	LOC100131193
CUST_675_PI429285431	3.88E-08	0.462377096	lncRNA	NA
CUST_10847_PI429285431	0.000154613	0.482695986	lncRNA	NA
LNCA_21_P0006117	6.47E-07	0.386199442	lncRNA	XLOC_007262
CUST_10676_PI429285431	2.12E-10	0.388563481	lncRNA	NA
CUST_17608_PI429285431	3.63E-09	0.419976929	lncRNA	NA
CUST_5912_PI429285431	5.52E-07	2.252078127	lncRNA	NA
CUST_6168_PI429285431	0.000167739	0.427092647	lncRNA	NA
CUST_38778_PI429285431	2.07E-08	3.82773869	lncRNA	NA
LNCA_21_P0004687	3.27E-06	0.467335625	lncRNA	XLOC_005469
CUST_20738_PI429285431	7.47E-08	0.432656487	lncRNA	NA
CUST_2524_PI429285431	1.08E-06	0.313679618	lncRNA	NA
CUST_37918_PI429285431	4.18E-07	3.321238426	lncRNA	NA
CUST_19041_PI429285431	1.97E-07	0.325134097	lncRNA	NA
CUST_17866_PI429285431	2.97E-07	3.303347126	lncRNA	NA
CUST_38524_PI429285431	9.17E-11	2.078119886	lncRNA	NA
CUST_51346_PI429285431	2.96E-06	0.488975711	lncRNA	NA
CUST_50643_PI429285431	1.08E-06	2.91604289	lncRNA	NA
CUST_6955_PI429285431	0.017389241	0.195660364	lncRNA	NA
LNCA_21_P0005586	5.58E-07	0.408708268	lncRNA	XLOC_006306
CUST_8907_PI429285431	0.00015272	0.446164741	lncRNA	NA
CUST_14454_PI429285431	2.65E-07	0.410811434	lncRNA	NA
LNCA_21_P0011064	1.42E-05	0.482574825	lncRNA	XLOC_l2_003139
LNCA_21_P0010905	4.37E-07	0.447164089	lncRNA	GUCY2GP
LNCA_19_P00321648	4.27E-07	0.316407236	lncRNA	XLOC_003385
CUST_37058_PI429285431	1.51E-06	4.414078068	lncRNA	NA
CUST_9110_PI429285431	2.07E-09	0.430730633	lncRNA	NA
CUST_22799_PI429285431	1.67E-07	3.735341564	lncRNA	NA
CUST_10398_PI429285431	4.58E-06	0.481820166	lncRNA	NA
CUST_47913_PI429285431	3.83E-06	2.647586618	lncRNA	NA
CUST_2018_PI429285431	9.14E-05	0.439181166	lncRNA	NA
CUST_31830_PI429285431	5.26E-06	0.409104062	lncRNA	NA
LNCA_21_P0005822	3.14E-08	0.442392901	lncRNA	XLOC_007059
CUST_15403_PI429285431	2.85E-05	0.314793182	lncRNA	NA
CUST_46850_PI429285431	0.007088427	0.470417634	lncRNA	NA
CUST_40852_PI429285431	0.000138144	4.940399657	lncRNA	NA
CUST_50004_PI429285431	0.000313563	0.415583369	lncRNA	NA
CUST_28245_PI429285431	2.49E-05	0.470392303	lncRNA	NA
CUST_34060_PI429285431	3.91E-08	2.30091685	lncRNA	NA
CUST_42135_PI429285431	1.55E-05	0.445264772	lncRNA	NA
LNCA_33_P3340105	1.88E-08	2.704728303	lncRNA	BASP1P1
CUST_25299_PI429285431	0.011440116	0.293327838	lncRNA	NA
CUST_34622_PI429285431	2.00E-05	0.370762149	lncRNA	NA
CUST_42858_PI429285431	6.11E-06	0.498798097	lncRNA	NA
LNCA_19_P00319276	0.005048367	0.470725533	lncRNA	XLOC_013812
LNCA_21_P0000351	2.68E-06	3.731309501	lncRNA	SCARNA22
CUST_24983_PI429285431	7.28E-06	0.449167525	lncRNA	NA
CUST_27586_PI429285431	7.77E-05	3.10311251	lncRNA	NA
CUST_23652_PI429285431	2.55E-09	0.489876147	lncRNA	NA
CUST_19906_PI429285431	1.06E-06	5.880453787	lncRNA	NA
LNCA_21_P0006697	1.28E-05	0.48357354	lncRNA	XLOC_008560
CUST_43220_PI429285431	5.69E-07	0.497831926	lncRNA	NA
CUST_5946_PI429285431	4.98E-06	2.648693888	lncRNA	NA
LNCA_21_P0001142	0.000240895	0.363052838	lncRNA	XLOC_000872
CUST_50192_PI429285431	1.80E-06	6.580897559	lncRNA	NA
CUST_21666_PI429285431	2.09E-05	0.448548417	lncRNA	NA
LNCA_33_P3226407	1.40E-05	3.21090885	lncRNA	LOC729732
CUST_4468_PI429285431	1.23E-07	0.48801077	lncRNA	NA
CUST_44690_PI429285431	0.000379806	2.017911747	lncRNA	NA
CUST_19281_PI429285431	8.20E-06	0.460171101	lncRNA	NA
CUST_24599_PI429285431	1.12E-06	2.673473721	lncRNA	NA
CUST_7161_PI429285431	2.27E-05	0.400149634	lncRNA	NA
CUST_39808_PI429285431	4.19E-08	4.846644694	lncRNA	NA
CUST_48268_PI429285431	1.50E-06	0.362576565	lncRNA	NA
CUST_10962_PI429285431	4.39E-07	0.429718576	lncRNA	NA
CUST_35394_PI429285431	0.005462021	0.395300427	lncRNA	NA
LNCA_21_P0002210	2.53E-06	0.365654799	lncRNA	XLOC_001459
CUST_26379_PI429285431	3.75E-08	0.465020361	lncRNA	NA
CUST_10289_PI429285431	5.84E-07	0.443190717	lncRNA	NA
CUST_11408_PI429285431	0.013295407	0.493612306	lncRNA	NA
CUST_36667_PI429285431	1.02E-05	3.230874111	lncRNA	NA
CUST_26732_PI429285431	0.001783171	0.474232156	lncRNA	NA
CUST_28850_PI429285431	1.96E-05	0.486987028	lncRNA	NA
CUST_29042_PI429285431	6.94E-08	0.420054496	lncRNA	NA
CUST_26358_PI429285431	1.94E-06	0.362298344	lncRNA	NA
CUST_31069_PI429285431	8.67E-07	0.440073806	lncRNA	NA
LNCA_19_P00330464	7.37E-07	0.431680061	lncRNA	HOTAIR
CUST_6994_PI429285431	0.000200269	0.299740705	lncRNA	NA
CUST_25367_PI429285431	2.02E-14	0.411602787	lncRNA	NA
LNCA_21_P0004072	2.78E-05	0.349554652	lncRNA	XLOC_004595
LNCA_21_P0007225	0.000234579	0.418190314	lncRNA	XLOC_009185
LNCA_21_P0013866	8.74E-08	2.004295246	lncRNA	FTX
LNCA_21_P0000347	0.000434101	2.254396493	lncRNA	SNORA76
CUST_45273_PI429285431	9.71E-08	2.633169953	lncRNA	NA
LNCA_33_P3271395	6.02E-05	0.333038685	lncRNA	LOC100129534
CUST_44850_PI429285431	2.15E-05	0.483968086	lncRNA	NA
CUST_29349_PI429285431	4.99E-06	0.33975441	lncRNA	NA
CUST_31998_PI429285431	1.14E-06	3.302634573	lncRNA	NA
LNCA_21_P0014194	1.47E-08	0.477716126	lncRNA	LOC100507673
CUST_21809_PI429285431	6.24E-06	2.864775463	lncRNA	NA
LNCA_21_P0007051	1.26E-09	2.697169958	lncRNA	XLOC_008419
LNCA_21_P0006384	8.13E-06	0.478698239	lncRNA	XLOC_007770
CUST_6167_PI429285431	4.45E-06	0.432906122	lncRNA	NA
LNCA_21_P0012753	7.72E-09	0.344577247	lncRNA	XLOC_l2_010888
CUST_12770_PI429285431	1.70E-05	0.407976015	lncRNA	NA
CUST_20582_PI429285431	8.32E-05	0.471867739	lncRNA	NA
CUST_35373_PI429285431	5.14E-05	0.374370428	lncRNA	NA
LNCA_21_P0006510	6.64E-06	0.286771178	lncRNA	XLOC_008043
CUST_23522_PI429285431	3.53E-05	0.48373888	lncRNA	NA
CUST_21937_PI429285431	0.00014419	0.491352295	lncRNA	NA
CUST_46424_PI429285431	2.18E-07	0.367180072	lncRNA	NA
LNCA_19_P00316547	3.50E-08	0.499768392	lncRNA	XLOC_003429
CUST_25122_PI429285431	0.001079145	2.268523583	lncRNA	NA
CUST_52141_PI429285431	2.52E-07	0.383087755	lncRNA	NA
CUST_36641_PI429285431	6.66E-07	0.46893441	lncRNA	NA
CUST_49765_PI429285431	6.92E-11	4.382190711	lncRNA	NA
CUST_10645_PI429285431	5.18E-05	2.859859991	lncRNA	NA
CUST_32836_PI429285431	3.46E-08	2.103671227	lncRNA	NA
CUST_44151_PI429285431	3.13E-09	3.379221739	lncRNA	NA
CUST_6814_PI429285431	1.28E-05	0.440563916	lncRNA	NA
CUST_21193_PI429285431	5.01E-12	0.435535008	lncRNA	NA
CUST_8626_PI429285431	3.52E-08	0.425188468	lncRNA	NA
CUST_47454_PI429285431	5.19E-06	0.399921427	lncRNA	NA
LNCA_21_P0004354	3.04E-05	0.4850381	lncRNA	XLOC_004710
LNCA_21_P0008040	2.35E-08	0.465538142	lncRNA	XLOC_010326
CUST_38484_PI429285431	9.85E-07	2.725697724	lncRNA	NA
CUST_19377_PI429285431	1.46E-08	0.457520456	lncRNA	NA
CUST_51951_PI429285431	8.22E-08	0.3936893	lncRNA	NA
LNCA_21_P0009502	2.41E-06	0.399257064	lncRNA	XLOC_012724
CUST_42592_PI429285431	8.73E-10	0.378658147	lncRNA	NA
CUST_40048_PI429285431	7.64E-06	0.482790353	lncRNA	NA
CUST_15507_PI429285431	4.07E-08	2.244099894	lncRNA	NA
CUST_40045_PI429285431	1.35E-06	0.415938744	lncRNA	NA
CUST_39522_PI429285431	0.000126315	0.479622735	lncRNA	NA
CUST_45701_PI429285431	0.000854105	0.2547599	lncRNA	NA
CUST_41473_PI429285431	3.03E-07	0.490810492	lncRNA	NA
CUST_21974_PI429285431	1.29E-07	0.371318093	lncRNA	NA
CUST_12903_PI429285431	1.58E-10	0.435156302	lncRNA	NA
CUST_51420_PI429285431	7.44E-09	4.204399111	lncRNA	NA
CUST_25927_PI429285431	1.96E-07	0.495512831	lncRNA	NA
CUST_33106_PI429285431	2.80E-08	0.433393758	lncRNA	NA
LNCA_21_P0008220	3.47E-06	0.439282368	lncRNA	XLOC_010730
CUST_16335_PI429285431	6.94E-07	0.42168914	lncRNA	NA
CUST_13444_PI429285431	9.83E-10	0.428975451	lncRNA	NA
LNCA_32_P54503	0.000154094	2.205812941	lncRNA	LOC100134229
CUST_20599_PI429285431	6.45E-09	0.483301455	lncRNA	NA
LNCA_21_P0001250	0.01729664	0.376169618	lncRNA	XLOC_000010
CUST_34633_PI429285431	1.62E-06	0.444013259	lncRNA	NA
CUST_24163_PI429285431	3.50E-05	2.477516632	lncRNA	NA
CUST_31727_PI429285431	0.00268254	0.367768474	lncRNA	NA
CUST_49860_PI429285431	0.000840549	2.791857747	lncRNA	NA
CUST_995_PI429285431	1.68E-06	0.422818915	lncRNA	NA
LNCA_21_P0000926	1.39E-08	0.4378309	lncRNA	LOC100130417
CUST_49445_PI429285431	1.76E-06	2.317852027	lncRNA	NA
CUST_31300_PI429285431	2.26E-05	0.453635122	lncRNA	NA
CUST_46788_PI429285431	2.56E-06	0.481176286	lncRNA	NA
CUST_43339_PI429285431	7.72E-07	2.979765949	lncRNA	NA
LNCA_21_P0001743	1.88E-08	0.429882065	lncRNA	XLOC_001036
CUST_35698_PI429285431	1.72E-06	2.977954812	lncRNA	NA
CUST_33289_PI429285431	1.85E-09	3.09096929	lncRNA	NA
CUST_6973_PI429285431	1.02E-09	0.338314773	lncRNA	NA
LNCA_33_P3232937	1.47E-05	0.448592179	lncRNA	LOC100289178
LNCA_21_P0006639	2.05E-06	0.481521098	lncRNA	XLOC_008348
CUST_35943_PI429285431	0.02000103	0.493650511	lncRNA	NA
CUST_11163_PI429285431	4.13E-05	0.464977221	lncRNA	NA
LNCA_19_P00321333	2.91E-05	2.146305235	lncRNA	NEAT1
CUST_34581_PI429285431	2.10E-05	0.487564108	lncRNA	NA
LNCA_19_P00321722	8.82E-05	0.463383161	lncRNA	XLOC_006555
CUST_24517_PI429285431	6.01E-05	4.349060952	lncRNA	NA
LNCA_21_P0008161	1.01E-05	0.492160986	lncRNA	XLOC_010601
CUST_10029_PI429285431	5.63E-11	4.674293142	lncRNA	NA
CUST_141_PI429285431	1.86E-07	0.382682651	lncRNA	NA
CUST_48520_PI429285431	2.61E-06	0.496665131	lncRNA	NA
LNCA_21_P0009726	0.00239766	0.292216703	lncRNA	XLOC_013103
CUST_18481_PI429285431	3.93E-08	2.389002924	lncRNA	NA
LNCA_24_P253723	0.000142587	0.443033609	lncRNA	MIR22HG
CUST_42651_PI429285431	1.10E-06	3.266826933	lncRNA	NA
CUST_28938_PI429285431	1.80E-10	0.424329977	lncRNA	NA
CUST_36018_PI429285431	7.63E-11	0.484978201	lncRNA	NA
CUST_38464_PI429285431	8.56E-06	3.429745112	lncRNA	NA
CUST_11085_PI429285431	2.59E-06	4.350346528	lncRNA	NA
LNCA_21_P0006265	2.01E-05	0.423613993	lncRNA	XLOC_007686
CUST_46077_PI429285431	7.37E-07	2.443465956	lncRNA	NA
CUST_43392_PI429285431	2.69E-06	0.471506435	lncRNA	NA
CUST_513_PI429285431	2.38E-08	0.452846377	lncRNA	NA
CUST_7660_PI429285431	1.65E-09	2.128053088	lncRNA	NA
CUST_9090_PI429285431	9.62E-10	0.411782389	lncRNA	NA
CUST_50471_PI429285431	0.000412562	0.453034664	lncRNA	NA
CUST_41617_PI429285431	7.74E-08	0.482459771	lncRNA	NA
CUST_36597_PI429285431	1.01E-08	0.388449005	lncRNA	NA
CUST_42010_PI429285431	1.27E-08	0.458580176	lncRNA	NA
CUST_1541_PI429285431	0.000164393	0.490927217	lncRNA	NA
CUST_21082_PI429285431	5.39E-09	2.785790421	lncRNA	NA
CUST_45973_PI429285431	1.36E-06	5.034031999	lncRNA	NA
LNCA_21_P0005882	1.35E-06	0.498112724	lncRNA	XLOC_007178
LNCA_23_P33558	4.73E-09	0.358371647	lncRNA	LOC729164
CUST_13517_PI429285431	0.000267252	0.479274719	lncRNA	NA
LNCA_32_P221256	7.87E-09	2.075903031	lncRNA	MGC70870
LNCA_21_P0001948	7.86E-07	0.430234006	lncRNA	XLOC_001792
CUST_30618_PI429285431	2.12E-06	0.476013771	lncRNA	NA
CUST_18717_PI429285431	1.55E-06	0.37460425	lncRNA	NA
CUST_8513_PI429285431	7.50E-06	2.905899895	lncRNA	NA
CUST_6915_PI429285431	8.37E-08	2.224359168	lncRNA	NA
CUST_27624_PI429285431	1.55E-08	0.419458688	lncRNA	NA
LNCA_19_P00322330	0.000153107	0.478802827	lncRNA	XLOC_l2_010415
CUST_4498_PI429285431	1.81E-06	0.329462698	lncRNA	NA
CUST_31741_PI429285431	6.59E-09	0.311851845	lncRNA	NA
LNCA_21_P0008647	1.09E-05	0.487958753	lncRNA	LOC145837
CUST_11695_PI429285431	2.84E-10	0.491266116	lncRNA	NA
LNCA_19_P00316467	1.22E-05	0.342521232	lncRNA	XLOC_002736
LNCA_21_P0003364	7.48E-05	0.384810279	lncRNA	XLOC_003540
CUST_577_PI429285431	2.68E-08	0.348033064	lncRNA	NA
LNCA_21_P0006082	9.28E-06	0.485288457	lncRNA	XLOC_007749
CUST_33997_PI429285431	1.28E-09	4.901104635	lncRNA	NA
CUST_34912_PI429285431	3.45E-08	2.118207317	lncRNA	NA
CUST_5633_PI429285431	0.000889904	0.465257712	lncRNA	NA
CUST_32042_PI429285431	7.30E-05	0.189086757	lncRNA	NA
CUST_37222_PI429285431	3.18E-07	0.423890441	lncRNA	NA
LNCA_24_P366787	7.38E-09	0.401100831	lncRNA	FLJ42875
CUST_343_PI429201921	1.07E-07	0.476095585	lncRNA	NA
LNCA_33_P3331511	1.55E-05	2.250202418	lncRNA	LINC00173
CUST_19431_PI429285431	6.39E-08	0.416777692	lncRNA	NA
CUST_37571_PI429285431	2.98E-07	3.049495925	lncRNA	NA
CUST_28794_PI429285431	2.31E-06	0.426419109	lncRNA	NA
CUST_614_PI429285431	5.09E-07	0.492831749	lncRNA	NA
LNCA_21_P0009274	7.71E-06	0.293710084	lncRNA	XLOC_012313
CUST_16849_PI429285431	8.51E-06	0.496823221	lncRNA	NA
CUST_4019_PI429285431	2.18E-07	0.462791116	lncRNA	NA
LNCA_33_P3357163	6.21E-07	0.470176794	lncRNA	PPIEL
LNCA_21_P0002225	2.22E-05	3.061580112	lncRNA	XLOC_001496
CUST_13095_PI429285431	1.09E-08	0.437576544	lncRNA	NA
CUST_31800_PI429285431	0.000684025	0.492421063	lncRNA	NA
CUST_36466_PI429285431	7.27E-06	0.397205096	lncRNA	NA
CUST_12092_PI429285431	1.87E-05	0.365118838	lncRNA	NA
CUST_16956_PI429285431	5.68E-08	0.451175563	lncRNA	NA
CUST_9223_PI429285431	4.13E-07	2.391440779	lncRNA	NA
CUST_23121_PI429285431	1.88E-06	0.481468236	lncRNA	NA
CUST_35402_PI429285431	5.55E-05	0.313014427	lncRNA	NA
LNCA_33_P3400643	1.74E-08	0.343451577	lncRNA	LOC643529
CUST_9679_PI429285431	4.43E-06	2.955770461	lncRNA	NA
CUST_29036_PI429285431	1.35E-06	0.447805965	lncRNA	NA
LNCA_21_P0011181	1.10E-05	0.473583649	lncRNA	XLOC_l2_003944
CUST_15556_PI429285431	7.91E-06	0.417334508	lncRNA	NA
CUST_36467_PI429285431	2.02E-09	2.020728827	lncRNA	NA
LNCA_21_P0011490	4.87E-07	0.4714959	lncRNA	XLOC_l2_005554
CUST_18775_PI429285431	2.02E-05	0.446437295	lncRNA	NA
CUST_14538_PI429285431	3.24E-08	0.454859354	lncRNA	NA
CUST_26729_PI429285431	8.55E-09	0.346691938	lncRNA	NA
CUST_38568_PI429285431	1.41E-06	0.463554593	lncRNA	NA
CUST_46318_PI429285431	8.61E-05	0.166362636	lncRNA	NA
LNCA_33_P3407863	6.15E-07	0.387912933	lncRNA	LOC100507199
CUST_1687_PI429285431	1.19E-06	0.423773891	lncRNA	NA
CUST_46898_PI429285431	1.69E-08	2.257452258	lncRNA	NA
CUST_31215_PI429285431	3.73E-07	0.431455024	lncRNA	NA
LNCA_21_P0007935	8.61E-09	0.314323494	lncRNA	XLOC_010373
CUST_25232_PI429285431	3.81E-08	2.549753788	lncRNA	NA
CUST_29702_PI429285431	0.002688322	0.458271603	lncRNA	NA
CUST_40258_PI429285431	1.02E-06	2.925974804	lncRNA	NA
CUST_34728_PI429285431	1.61E-08	0.365471246	lncRNA	NA
CUST_5531_PI429285431	4.89E-06	0.418701273	lncRNA	NA
CUST_50130_PI429285431	3.19E-09	3.079743339	lncRNA	NA
CUST_5050_PI429285431	7.39E-09	0.398990797	lncRNA	NA
CUST_6544_PI429285431	1.12E-07	2.0977655	lncRNA	NA
CUST_44526_PI429285431	1.79E-06	0.491955105	lncRNA	NA
CUST_7218_PI429285431	7.12E-09	0.321196456	lncRNA	NA
CUST_49102_PI429285431	2.73E-08	0.47340726	lncRNA	NA
CUST_27187_PI429285431	1.78E-07	2.70095309	lncRNA	NA
LNCA_21_P0009216	0.001082422	0.451479071	lncRNA	XLOC_012099
CUST_8321_PI429285431	4.84E-06	6.073376943	lncRNA	NA
CUST_48918_PI429285431	9.48E-06	2.144075059	lncRNA	NA
CUST_828_PI429285431	0.000198218	0.425223341	lncRNA	NA
CUST_42042_PI429285431	3.88E-05	0.476332478	lncRNA	NA
CUST_38680_PI429285431	1.32E-05	3.3470399	lncRNA	NA
CUST_8652_PI429285431	4.10E-08	2.419625845	lncRNA	NA
CUST_41597_PI429285431	1.10E-06	0.479871468	lncRNA	NA
CUST_49315_PI429285431	1.78E-08	0.47680514	lncRNA	NA
CUST_14381_PI429285431	7.99E-06	0.457586428	lncRNA	NA
LNCA_21_P0009077	0.000262803	0.412799149	lncRNA	XLOC_012036
CUST_6953_PI429285431	3.24E-07	0.413947282	lncRNA	NA
LNCA_21_P0008060	2.88E-07	0.318603619	lncRNA	LOC100190939
CUST_25485_PI429285431	8.81E-11	0.478285085	lncRNA	NA
LNCA_21_P0009138	2.48E-06	0.422723069	lncRNA	XLOC_012043
CUST_12043_PI429285431	8.94E-06	0.43761701	lncRNA	NA
LNCA_21_P0008454	3.58E-07	0.473540984	lncRNA	XLOC_011063
CUST_43941_PI429285431	8.05E-07	2.59000089	lncRNA	NA
CUST_46536_PI429285431	3.59E-06	0.284262721	lncRNA	NA
CUST_2155_PI429285431	4.68E-10	0.443063365	lncRNA	NA
CUST_24528_PI429285431	0.000128531	0.4498974	lncRNA	NA
CUST_37786_PI429285431	2.58E-07	2.837941291	lncRNA	NA
CUST_5994_PI429285431	1.96E-07	0.485292401	lncRNA	NA
CUST_5329_PI429285431	2.84E-07	15.51206551	lncRNA	NA
LNCA_21_P0009728	5.68E-07	0.438912244	lncRNA	XLOC_013124
CUST_41432_PI429285431	1.28E-05	2.340724077	lncRNA	NA
CUST_13586_PI429285431	3.12E-06	0.476218547	lncRNA	NA
CUST_10062_PI429285431	3.18E-07	0.411225018	lncRNA	NA
CUST_9942_PI429285431	3.25E-11	0.380182094	lncRNA	NA
CUST_49337_PI429285431	1.38E-06	4.451085523	lncRNA	NA
LNCA_21_P0000812	0.007420657	0.336118621	lncRNA	LOC400604
CUST_2798_PI429285431	0.002472916	0.464330998	lncRNA	NA
CUST_43149_PI429285431	0.002829067	0.337552053	lncRNA	NA
CUST_32536_PI429285431	2.65E-05	2.50433786	lncRNA	NA
CUST_28057_PI429285431	2.09E-08	0.453856853	lncRNA	NA
CUST_22772_PI429285431	0.000517608	0.457985209	lncRNA	NA
CUST_39507_PI429285431	1.36E-06	0.408818661	lncRNA	NA
CUST_11452_PI429285431	2.14E-09	9.283705562	lncRNA	NA
LNCA_21_P0012393	1.67E-05	2.077301364	lncRNA	XLOC_l2_009883
LNCA_21_P0010303	8.92E-10	0.459161745	lncRNA	XLOC_014122
CUST_49282_PI429285431	1.01E-06	0.477432227	lncRNA	NA
CUST_14961_PI429285431	1.74E-06	0.392147604	lncRNA	NA
CUST_5386_PI429285431	1.13E-05	0.4058179	lncRNA	NA
CUST_15675_PI429285431	3.14E-05	0.320320146	lncRNA	NA
CUST_46122_PI429285431	5.23E-06	2.106332447	lncRNA	NA
CUST_9587_PI429285431	2.36E-05	0.416241027	lncRNA	NA
CUST_50136_PI429285431	2.47E-08	3.254899158	lncRNA	NA
CUST_27762_PI429285431	6.23E-07	0.461465386	lncRNA	NA
LNCA_21_P0003674	4.37E-07	0.328690337	lncRNA	XLOC_003772
CUST_18519_PI429285431	2.90E-05	2.264964152	lncRNA	NA
LNCA_21_P0010793	1.75E-06	2.307163665	lncRNA	LOC100132287
CUST_50820_PI429285431	2.39E-09	4.011207897	lncRNA	NA
CUST_18974_PI429285431	0.002129073	0.289679669	lncRNA	NA
LNCA_19_P00322017	5.09E-07	0.409082708	lncRNA	XLOC_014101
LNCA_21_P0014020	2.32E-08	0.405512497	lncRNA	LOC100652894
LNCA_33_P3383524	0.00014371	0.439187414	lncRNA	LOC91948
CUST_1948_PI429285431	2.98E-08	0.464949834	lncRNA	NA
CUST_49384_PI429285431	8.22E-13	0.223362503	lncRNA	NA
LNCA_21_P0003704	1.98E-05	2.201648495	lncRNA	XLOC_003839
CUST_49148_PI429285431	7.72E-06	2.734174485	lncRNA	NA
CUST_31846_PI429285431	9.77E-08	2.438627598	lncRNA	NA
CUST_30100_PI429285431	7.93E-07	0.474757137	lncRNA	NA
CUST_50329_PI429285431	2.12E-06	3.033404244	lncRNA	NA
LNCA_21_P0010476	4.45E-08	0.46467468	lncRNA	XLOC_014336
CUST_42408_PI429285431	1.81E-05	2.651668974	lncRNA	NA
CUST_13745_PI429285431	1.29E-05	2.262818133	lncRNA	NA
CUST_49659_PI429285431	1.25E-06	2.855751838	lncRNA	NA
CUST_15380_PI429285431	0.003755976	0.289574061	lncRNA	NA
CUST_12971_PI429285431	4.54E-06	0.425604095	lncRNA	NA
CUST_19761_PI429285431	7.25E-05	0.447475743	lncRNA	NA
CUST_19787_PI429285431	0.000400913	0.44642833	lncRNA	NA
CUST_34510_PI429285431	4.93E-10	0.469748929	lncRNA	NA
LNCA_19_P00315843	7.12E-06	3.01780227	lncRNA	SCARNA16
CUST_28816_PI429285431	0.000357806	0.466394435	lncRNA	NA
LNCA_21_P0006929	4.45E-08	0.409999406	lncRNA	XLOC_008652
LNCA_33_P3232204	5.13E-07	0.448234561	lncRNA	LOC100128343
CUST_38463_PI429285431	1.48E-06	3.571641345	lncRNA	NA
LNCA_21_P0009836	8.65E-12	0.356800584	lncRNA	XLOC_013483
CUST_28695_PI429285431	9.23E-08	0.440487202	lncRNA	NA
CUST_49758_PI429285431	7.97E-11	4.408339885	lncRNA	NA
CUST_5758_PI429285431	2.24E-13	0.453842627	lncRNA	NA
CUST_17833_PI429285431	1.05E-07	0.473453682	lncRNA	NA
LNCA_19_P00803351	0.002863553	0.469326548	lncRNA	LOC100130238
LNCA_21_P0014657	0.001886571	0.438217805	lncRNA	LOC100506502
LNCA_21_P0001426	1.48E-08	0.457372816	lncRNA	XLOC_000578
CUST_1598_PI429285431	6.46E-06	2.833967856	lncRNA	NA
LNCA_21_P0007309	1.23E-05	0.433513018	lncRNA	XLOC_009345
CUST_24063_PI429285431	6.63E-06	0.42568413	lncRNA	NA
LNCA_21_P0002149	1.82E-09	0.275961435	lncRNA	XLOC_002542
CUST_19987_PI429285431	3.39E-09	2.460607477	lncRNA	NA
LNCA_21_P0009578	8.63E-10	0.463821563	lncRNA	XLOC_012880
CUST_32440_PI429285431	4.91E-05	2.272071145	lncRNA	NA
CUST_36938_PI429285431	0.00033907	0.335897587	lncRNA	NA
CUST_35032_PI429285431	3.74E-07	3.670071095	lncRNA	NA
CUST_4964_PI429285431	3.62E-05	0.490563322	lncRNA	NA
CUST_37800_PI429285431	0.000312004	0.468847565	lncRNA	NA
CUST_12873_PI429285431	4.51E-06	0.436790334	lncRNA	NA
CUST_1669_PI429285431	4.60E-07	2.600507592	lncRNA	NA
CUST_35313_PI429285431	0.000213176	0.488745435	lncRNA	NA
CUST_15929_PI429285431	2.78E-07	0.457113201	lncRNA	NA
CUST_2555_PI429285431	2.73E-06	0.478186049	lncRNA	NA
CUST_25895_PI429285431	8.70E-07	0.443229352	lncRNA	NA
CUST_25235_PI429285431	2.52E-10	3.336405039	lncRNA	NA
CUST_130_PI429285431	2.80E-07	2.975621883	lncRNA	NA
CUST_26587_PI429285431	0.000131437	0.479090337	lncRNA	NA
CUST_12989_PI429285431	1.93E-07	0.441836806	lncRNA	NA
CUST_40963_PI429285431	1.59E-09	3.813898535	lncRNA	NA
CUST_14997_PI429285431	8.85E-05	0.330168171	lncRNA	NA
CUST_4013_PI429285431	1.63E-06	0.449644284	lncRNA	NA
CUST_1141_PI429285431	7.01E-06	0.481804484	lncRNA	NA
CUST_15535_PI429285431	2.83E-06	0.313879857	lncRNA	NA
CUST_45777_PI429285431	2.78E-05	0.315839966	lncRNA	NA
LNCA_32_P75425	3.89E-07	3.03147454	lncRNA	FLJ14186
CUST_42467_PI429285431	2.83E-09	2.637070996	lncRNA	NA
LNCA_21_P0010273	2.23E-07	0.220043353	lncRNA	D21S2088E
CUST_2595_PI429285431	2.82E-08	0.496912926	lncRNA	NA
CUST_51600_PI429285431	7.98E-08	2.251324691	lncRNA	NA
CUST_43562_PI429285431	1.59E-09	2.63246301	lncRNA	NA
CUST_44726_PI429285431	1.29E-05	0.274610765	lncRNA	NA
LNCA_21_P0012285	4.84E-07	0.433856028	lncRNA	XLOC_l2_009468
CUST_39123_PI429285431	5.47E-07	2.376159716	lncRNA	NA
CUST_35573_PI429285431	9.84E-10	0.298137602	lncRNA	NA
CUST_13027_PI429285431	3.85E-08	3.119343029	lncRNA	NA
CUST_39998_PI429285431	5.85E-08	2.575286647	lncRNA	NA
CUST_1552_PI429285431	1.58E-08	0.402753904	lncRNA	NA
CUST_41735_PI429285431	2.41E-07	0.454086122	lncRNA	NA
CUST_49241_PI429285431	1.71E-06	0.440299618	lncRNA	NA
LNCA_21_P0009984	4.47E-05	2.430146188	lncRNA	LOC284757
CUST_24247_PI429285431	2.66E-05	0.295803442	lncRNA	NA
LNCA_21_P0011921	3.10E-06	0.458506353	lncRNA	XLOC_l2_008040
CUST_3769_PI429285431	2.38E-06	0.496958435	lncRNA	NA
LNCA_21_P0010680	1.96E-09	0.480412789	lncRNA	LOC100506795
CUST_50980_PI429285431	1.94E-06	0.463333507	lncRNA	NA
CUST_25809_PI429285431	0.001282883	0.447574989	lncRNA	NA
CUST_389_PI429201921	5.51E-06	0.471363972	lncRNA	NA
CUST_7490_PI429285431	1.64E-07	2.777583259	lncRNA	NA
CUST_50465_PI429285431	2.71E-07	2.142756436	lncRNA	NA
CUST_10755_PI429285431	0.000384655	0.431529507	lncRNA	NA
CUST_6807_PI429285431	1.22E-06	0.381413868	lncRNA	NA
CUST_15532_PI429285431	1.32E-07	0.453326937	lncRNA	NA
CUST_28446_PI429285431	0.003061327	0.469351247	lncRNA	NA
CUST_6502_PI429285431	7.48E-06	0.481139976	lncRNA	NA
CUST_48512_PI429285431	1.01E-12	2.964478609	lncRNA	NA
CUST_41383_PI429285431	2.00E-07	0.419361324	lncRNA	NA
CUST_42841_PI429285431	3.55E-07	2.067104232	lncRNA	NA
LNCA_21_P0012476	5.63E-05	0.367427721	lncRNA	XLOC_l2_010491
CUST_47556_PI429285431	0.001936369	0.454162552	lncRNA	NA
CUST_41284_PI429285431	3.54E-05	0.472134086	lncRNA	NA
CUST_6278_PI429285431	0.000116156	0.481039598	lncRNA	NA
CUST_25900_PI429285431	0.000140763	2.174883231	lncRNA	NA
CUST_39066_PI429285431	3.82E-08	2.032430509	lncRNA	NA
LNCA_21_P0006274	6.22E-09	0.450192328	lncRNA	XLOC_007725
CUST_32554_PI429285431	6.87E-07	0.440119803	lncRNA	NA
LNCA_24_P818010	4.80E-08	3.61935105	lncRNA	LOC100133161
CUST_11572_PI429285431	0.00142216	0.459110221	lncRNA	NA
CUST_35665_PI429285431	4.35E-06	0.325517572	lncRNA	NA
CUST_31692_PI429285431	2.10E-07	2.377244426	lncRNA	NA
CUST_24330_PI429285431	2.03E-06	0.452563627	lncRNA	NA
CUST_51518_PI429285431	1.53E-06	2.583633302	lncRNA	NA
CUST_27272_PI429285431	8.35E-06	0.305204149	lncRNA	NA
CUST_29723_PI429285431	8.71E-07	0.484040099	lncRNA	NA
CUST_33796_PI429285431	0.022576538	0.496066416	lncRNA	NA
LNCA_21_P0010300	2.99E-06	0.394357702	lncRNA	XLOC_014118
CUST_43705_PI429285431	4.61E-09	3.276671652	lncRNA	NA
CUST_19783_PI429285431	1.63E-08	0.447888874	lncRNA	NA
LNCA_21_P0010342	1.33E-09	0.366544747	lncRNA	XLOC_014156
CUST_9164_PI429285431	2.14E-05	2.434143483	lncRNA	NA
LNCA_21_P0014015	2.23E-06	0.403022491	lncRNA	LOC100652963
CUST_18373_PI429285431	1.33E-08	2.067661959	lncRNA	NA
CUST_372_PI429285431	4.29E-08	2.807634385	lncRNA	NA
CUST_20940_PI429285431	0.000350528	2.168716917	lncRNA	NA
CUST_4986_PI429285431	9.86E-05	0.396785888	lncRNA	NA
CUST_43041_PI429285431	7.61E-05	0.295090074	lncRNA	NA
CUST_34142_PI429285431	2.39E-06	0.490577347	lncRNA	NA
CUST_19329_PI429285431	2.69E-09	0.495662417	lncRNA	NA
LNCA_21_P0007381	6.35E-05	0.2105555	lncRNA	XLOC_009517
LNCA_19_P00315810	3.95E-06	0.459066178	lncRNA	XLOC_001906
CUST_37785_PI429285431	6.73E-06	2.583365267	lncRNA	NA
CUST_35033_PI429285431	4.33E-07	3.522109583	lncRNA	NA
LNCA_19_P00327354	1.30E-08	3.114349253	lncRNA	XLOC_l2_015037
LNCA_24_P389285	2.28E-06	0.496644236	lncRNA	C7orf54
LNCA_19_P00803697	9.99E-06	0.447806943	lncRNA	XLOC_008632
CUST_4300_PI429285431	1.18E-06	0.436114594	lncRNA	NA
CUST_42924_PI429285431	4.31E-05	2.712100799	lncRNA	NA
CUST_19859_PI429285431	2.78E-07	0.32778842	lncRNA	NA
LNCA_21_P0002169	1.24E-05	0.420922131	lncRNA	XLOC_001342
CUST_50033_PI429285431	8.25E-05	0.473229006	lncRNA	NA
CUST_28742_PI429285431	5.05E-12	0.403882949	lncRNA	NA
LNCA_21_P0014409	1.70E-07	0.346220486	lncRNA	LOC100506553
CUST_48968_PI429285431	9.50E-07	0.38098949	lncRNA	NA
CUST_13227_PI429285431	1.56E-07	0.493975594	lncRNA	NA
LNCA_21_P0004006	4.58E-06	0.378027651	lncRNA	XLOC_004406
CUST_12958_PI429285431	9.45E-07	0.440591633	lncRNA	NA
CUST_9796_PI429285431	0.000358791	0.41390667	lncRNA	NA
CUST_37233_PI429285431	1.34E-07	0.478403752	lncRNA	NA
CUST_39265_PI429285431	0.000403993	2.038312607	lncRNA	NA
CUST_41742_PI429285431	4.64E-08	0.435172587	lncRNA	NA
CUST_24641_PI429285431	0.000135858	0.438118864	lncRNA	NA
CUST_16331_PI429285431	8.65E-07	0.442128775	lncRNA	NA
CUST_2255_PI429285431	1.95E-07	3.228720077	lncRNA	NA
LNCA_21_P0006055	0.000174556	0.428587519	lncRNA	XLOC_007568
LNCA_21_P0014499	3.39E-08	0.418768397	lncRNA	SACS-AS1
LNCA_21_P0009155	6.64E-07	2.009292482	lncRNA	FLJ44342
LNCA_21_P0010208	5.29E-08	0.280571902	lncRNA	XLOC_014096
CUST_50902_PI429285431	9.74E-07	0.46548492	lncRNA	NA
LNCA_21_P0001831	6.11E-08	0.433202842	lncRNA	XLOC_001365
LNCA_21_P0001773	2.82E-07	0.475357226	lncRNA	LOC100134259
LNCA_19_P00316135	8.05E-09	21.56727231	lncRNA	CYP1B1-AS1
LNCA_21_P0012964	3.39E-08	0.360370658	lncRNA	XLOC_l2_011854
CUST_33595_PI429285431	2.43E-07	0.435234321	lncRNA	NA
CUST_24480_PI429285431	3.71E-05	0.211734787	lncRNA	NA
CUST_36689_PI429285431	2.73E-08	0.342819575	lncRNA	NA
CUST_3687_PI429285431	4.95E-09	0.419272946	lncRNA	NA
CUST_42038_PI429285431	2.23E-06	0.243109655	lncRNA	NA
CUST_23590_PI429285431	1.91E-08	3.248656571	lncRNA	NA
CUST_35021_PI429285431	9.10E-06	0.462823007	lncRNA	NA
CUST_5227_PI429285431	1.56E-06	0.48062433	lncRNA	NA
CUST_49842_PI429285431	2.44E-08	0.35736283	lncRNA	NA
CUST_48495_PI429285431	4.97E-08	3.746995891	lncRNA	NA
CUST_46884_PI429285431	0.001503667	0.393264875	lncRNA	NA
LNCA_19_P00319007	8.00E-08	2.020787712	lncRNA	LOC401320
CUST_11948_PI429285431	5.91E-06	2.66369668	lncRNA	NA
LNCA_21_P0014147	2.41E-08	0.404359172	lncRNA	LOC100287592
CUST_40977_PI429285431	6.13E-05	0.440632802	lncRNA	NA
LNCA_33_P3412838	9.41E-07	0.371425138	lncRNA	LOC348120
CUST_26104_PI429285431	2.10E-05	0.480676053	lncRNA	NA
CUST_33973_PI429285431	5.79E-05	2.161846048	lncRNA	NA
CUST_39639_PI429285431	4.84E-08	0.494888126	lncRNA	NA
CUST_10444_PI429285431	0.000255819	0.499358776	lncRNA	NA
CUST_28590_PI429285431	0.000267722	0.490583736	lncRNA	NA
CUST_5854_PI429285431	0.004183377	0.476306672	lncRNA	NA
LNCA_21_P0010166	6.24E-06	0.467915263	lncRNA	LOC100506021
LNCA_21_P0014946	9.48E-05	2.186808699	lncRNA	FLJ20518
CUST_46899_PI429285431	6.90E-09	0.41387547	lncRNA	NA
CUST_11034_PI429285431	3.48E-06	5.475233297	lncRNA	NA
LNCA_21_P0003717	5.35E-08	0.486452303	lncRNA	XLOC_003874
CUST_304_PI429201921	7.99E-05	2.029213081	lncRNA	NA
LNCA_21_P0006788	0.000627263	2.380422671	lncRNA	LOC100505869
CUST_32553_PI429285431	6.99E-05	0.421371446	lncRNA	NA
CUST_48246_PI429285431	6.81E-07	3.86251679	lncRNA	NA
CUST_38218_PI429285431	6.95E-09	0.427681425	lncRNA	NA
CUST_35417_PI429285431	1.77E-06	0.459385637	lncRNA	NA
LNCA_19_P00315759	4.89E-07	2.412274456	lncRNA	FLJ43663
CUST_34901_PI429285431	3.19E-06	2.497037323	lncRNA	NA
LNCA_21_P0005830	0.000295346	0.426409312	lncRNA	LOC100507464
LNCA_21_P0008024	0.000479249	0.489973534	lncRNA	LINC00442
CUST_15042_PI429285431	4.16E-06	0.482616055	lncRNA	NA
CUST_34567_PI429285431	9.68E-12	4.364769128	lncRNA	NA
CUST_33082_PI429285431	0.000107415	0.311516532	lncRNA	NA
CUST_32816_PI429285431	3.54E-09	0.405672193	lncRNA	NA
CUST_21171_PI429285431	5.18E-06	2.977919345	lncRNA	NA
CUST_3853_PI429285431	3.27E-08	2.432438604	lncRNA	NA
CUST_51926_PI429285431	0.000139185	3.361364238	lncRNA	NA
LNCA_33_P3350892	2.96E-07	0.451320762	lncRNA	LOC651337
CUST_11677_PI429285431	8.48E-06	0.347257379	lncRNA	NA
CUST_43356_PI429285431	6.48E-12	0.41990204	lncRNA	NA
CUST_27575_PI429285431	5.76E-09	0.448876724	lncRNA	NA
CUST_20261_PI429285431	0.000175684	2.549210229	lncRNA	NA
CUST_1603_PI429285431	1.20E-09	0.451834856	lncRNA	NA
LNCA_21_P0002199	2.38E-08	0.426128007	lncRNA	XLOC_001428
CUST_26242_PI429285431	0.001153039	0.361305855	lncRNA	NA
CUST_49147_PI429285431	8.73E-07	2.990122161	lncRNA	NA
CUST_25414_PI429285431	8.70E-09	2.874038874	lncRNA	NA
CUST_9764_PI429285431	2.60E-06	0.443515469	lncRNA	NA
LNCA_21_P0014589	3.68E-07	0.251739838	lncRNA	LOC100507212
CUST_50393_PI429285431	1.24E-07	0.464853876	lncRNA	NA
CUST_39121_PI429285431	1.43E-09	2.808971356	lncRNA	NA
CUST_49149_PI429285431	7.12E-09	2.342213418	lncRNA	NA
LNCA_21_P0001304	7.04E-05	0.409024234	lncRNA	XLOC_000213
LNCA_21_P0008617	4.02E-07	0.41265993	lncRNA	XLOC_011216
CUST_10730_PI429285431	1.07E-10	0.464306903	lncRNA	NA
LNCA_21_P0000753	1.55E-08	0.422545892	lncRNA	LOC100507086
LNCA_21_P0008924	2.26E-09	0.460545888	lncRNA	XLOC_011699
CUST_18030_PI429285431	3.09E-06	0.485560095	lncRNA	NA
CUST_46232_PI429285431	2.57E-05	0.368554535	lncRNA	NA
CUST_9505_PI429285431	1.77E-10	0.481506191	lncRNA	NA
LNCA_21_P0008846	1.51E-05	0.399334633	lncRNA	XLOC_011451
LNCA_21_P0013194	1.58E-06	2.619503052	lncRNA	LOC729737
CUST_35988_PI429285431	6.11E-08	2.104745058	lncRNA	NA
CUST_25529_PI429285431	3.59E-08	3.056830411	lncRNA	NA
CUST_43319_PI429285431	7.17E-05	0.468855896	lncRNA	NA
CUST_20461_PI429285431	4.68E-10	0.447516869	lncRNA	NA
CUST_49762_PI429285431	4.43E-07	2.905118591	lncRNA	NA
CUST_18965_PI429285431	3.45E-08	2.532440912	lncRNA	NA
CUST_49951_PI429285431	4.95E-07	3.137821469	lncRNA	NA
CUST_3569_PI429285431	1.17E-09	2.259779731	lncRNA	NA
CUST_29119_PI429285431	2.24E-10	0.340216726	lncRNA	NA
CUST_11643_PI429285431	8.35E-08	0.39269126	lncRNA	NA
CUST_51859_PI429285431	1.00E-07	0.483205799	lncRNA	NA
CUST_27110_PI429285431	1.60E-09	0.407025068	lncRNA	NA
LNCA_21_P0002797	1.29E-06	0.452485741	lncRNA	XLOC_002909
CUST_22631_PI429285431	9.52E-10	0.451974926	lncRNA	NA
CUST_19467_PI429285431	4.55E-09	0.476219019	lncRNA	NA
CUST_157_PI429201921	3.67E-06	0.476368486	lncRNA	NA
CUST_26010_PI429285431	1.63E-06	0.378362624	lncRNA	NA
CUST_17615_PI429285431	0.000152251	0.454849481	lncRNA	NA
CUST_8512_PI429285431	2.49E-06	3.370372719	lncRNA	NA
CUST_22732_PI429285431	2.07E-06	2.162830421	lncRNA	NA
LNCA_21_P0009402	1.40E-07	0.427828401	lncRNA	LOC284112
CUST_29233_PI429285431	7.04E-07	2.255979389	lncRNA	NA
CUST_19091_PI429285431	2.63E-06	2.783983711	lncRNA	NA
CUST_35174_PI429285431	0.000617151	0.4274515	lncRNA	NA
CUST_40939_PI429285431	6.63E-07	2.71264956	lncRNA	NA
LNCA_33_P3416622	9.32E-05	0.445214822	lncRNA	LINC00322
CUST_36815_PI429285431	3.05E-05	0.488504089	lncRNA	NA
CUST_51927_PI429285431	4.30E-05	2.497925429	lncRNA	NA
CUST_26752_PI429285431	3.11E-07	0.444002366	lncRNA	NA
CUST_22249_PI429285431	1.08E-05	0.30228523	lncRNA	NA
CUST_10849_PI429285431	0.000671997	6.219076634	lncRNA	NA
LNCA_32_P52153	1.80E-08	0.423553611	lncRNA	LOC728978
CUST_44909_PI429285431	1.02E-06	2.29850573	lncRNA	NA
CUST_40509_PI429285431	0.001298843	3.576688971	lncRNA	NA
CUST_37856_PI429285431	2.09E-06	0.459712098	lncRNA	NA
CUST_16307_PI429285431	3.35E-08	0.447815177	lncRNA	NA
LNCA_33_P3259077	6.41E-05	0.336992557	lncRNA	LOC338797
CUST_24976_PI429285431	1.53E-05	0.474065788	lncRNA	NA
CUST_37846_PI429285431	9.65E-06	2.003804872	lncRNA	NA
CUST_16716_PI429285431	1.17E-05	0.497621836	lncRNA	NA
CUST_45476_PI429285431	0.008571627	0.341853218	lncRNA	NA
CUST_12927_PI429285431	6.47E-05	0.272453815	lncRNA	NA
CUST_27153_PI429285431	2.68E-09	0.401651991	lncRNA	NA
LNCA_21_P0003920	2.28E-07	0.300363736	lncRNA	LOC285629
CUST_10028_PI429285431	1.36E-05	0.435298116	lncRNA	NA
CUST_11656_PI429285431	0.000262807	0.47922952	lncRNA	NA
CUST_33401_PI429285431	3.31E-12	0.404898395	lncRNA	NA
CUST_51010_PI429285431	1.34E-08	2.328945017	lncRNA	NA
CUST_36230_PI429285431	0.001260893	0.472659959	lncRNA	NA
CUST_34803_PI429285431	0.013772718	0.107779858	lncRNA	NA
CUST_38009_PI429285431	4.55E-06	0.417123623	lncRNA	NA
CUST_50901_PI429285431	7.71E-05	0.452643813	lncRNA	NA
CUST_49660_PI429285431	8.98E-07	2.573762928	lncRNA	NA
CUST_8144_PI429285431	1.26E-07	0.475913204	lncRNA	NA
CUST_32531_PI429285431	7.69E-05	0.276330043	lncRNA	NA
LNCA_21_P0003762	2.36E-08	0.24072435	lncRNA	XLOC_004054
CUST_28504_PI429285431	3.24E-09	0.4620292	lncRNA	NA
CUST_10057_PI429285431	1.54E-08	2.230465076	lncRNA	NA
CUST_3738_PI429285431	0.000639933	0.479194716	lncRNA	NA
CUST_9324_PI429285431	0.000722613	0.499020404	lncRNA	NA
CUST_48187_PI429285431	4.66E-08	2.686312525	lncRNA	NA
LNCA_21_P0009990	1.51E-09	0.384990829	lncRNA	XLOC_013608
CUST_43307_PI429285431	3.90E-08	2.635305872	lncRNA	NA
LNCA_33_P3452297	0.000343478	0.479445212	lncRNA	LINC00317
CUST_43763_PI429285431	4.51E-06	3.100007934	lncRNA	NA
CUST_9529_PI429285431	1.09E-06	0.480743128	lncRNA	NA
CUST_23589_PI429285431	3.88E-06	0.484686919	lncRNA	NA
CUST_24593_PI429285431	1.64E-06	0.474746392	lncRNA	NA
CUST_26994_PI429285431	5.15E-11	0.434901725	lncRNA	NA
CUST_48011_PI429285431	0.000371452	0.447983276	lncRNA	NA
CUST_36511_PI429285431	1.13E-06	0.262471384	lncRNA	NA
CUST_47523_PI429285431	4.11E-05	0.336764061	lncRNA	NA
LNCA_21_P0003090	4.28E-08	0.355473924	lncRNA	XLOC_002996
CUST_12084_PI429285431	0.000308097	0.451968914	lncRNA	NA
CUST_19523_PI429285431	1.06E-06	0.483377062	lncRNA	NA
LNCA_21_P0004847	8.13E-07	0.313870551	lncRNA	XLOC_005188
CUST_23740_PI429285431	6.41E-08	3.154142914	lncRNA	NA
CUST_49474_PI429285431	2.55E-07	4.361212991	lncRNA	NA
CUST_24636_PI429285431	2.51E-06	5.808653079	lncRNA	NA
LNCA_21_P0004827	0.002707108	5.396387017	lncRNA	XLOC_005147
LNCA_21_P0011458	2.92E-09	0.479869999	lncRNA	XLOC_l2_005415
CUST_11501_PI429285431	8.59E-05	0.483058661	lncRNA	NA
LNCA_19_P00320274	3.95E-07	0.427272708	lncRNA	LOC283050
CUST_36768_PI429285431	3.17E-09	0.334496194	lncRNA	NA
CUST_32630_PI429285431	9.34E-08	0.356603548	lncRNA	NA
CUST_25294_PI429285431	8.28E-06	2.86886862	lncRNA	NA
CUST_17723_PI429285431	0.02093729	0.371738542	lncRNA	NA
CUST_37282_PI429285431	6.38E-05	0.47360657	lncRNA	NA
CUST_38812_PI429285431	2.30E-08	0.332270268	lncRNA	NA
CUST_14036_PI429285431	3.08E-08	0.447390512	lncRNA	NA
LNCA_21_P0002189	0.000773933	0.32017345	lncRNA	XLOC_001406
CUST_47500_PI429285431	1.07E-06	2.158831671	lncRNA	NA
CUST_15853_PI429285431	4.88E-09	0.467542446	lncRNA	NA
LNCA_19_P00326248	0.002646198	0.474146546	lncRNA	XLOC_008015
CUST_35718_PI429285431	4.95E-06	0.440638721	lncRNA	NA
CUST_29167_PI429285431	3.73E-07	0.353931488	lncRNA	NA
CUST_27625_PI429285431	1.93E-09	0.330375857	lncRNA	NA
CUST_30052_PI429285431	0.000107069	0.463920398	lncRNA	NA
LNCA_21_P0001971	8.60E-09	0.45335708	lncRNA	XLOC_001868
CUST_28841_PI429285431	5.14E-08	3.454435393	lncRNA	NA
LNCA_21_P0002865	0.006874506	0.329498466	lncRNA	XLOC_003176
CUST_49143_PI429285431	4.54E-06	2.564695729	lncRNA	NA
CUST_41862_PI429285431	4.18E-06	0.466921349	lncRNA	NA
LNCA_33_P3239744	5.53E-08	0.434101401	lncRNA	NA
LNCA_21_P0014273	3.06E-07	0.417412474	lncRNA	CYP2R1
LNCA_32_P116271	2.30E-09	4.637433417	lncRNA	WDFY3-AS2
CUST_48125_PI429285431	0.000302578	2.520372962	lncRNA	NA
LNCA_21_P0002840	2.59E-08	0.449626239	lncRNA	XLOC_003053
LNCA_21_P0011141	0.000789909	0.335274907	lncRNA	XLOC_l2_003705
CUST_43837_PI429285431	4.85E-08	0.423782873	lncRNA	NA
CUST_18066_PI429285431	7.08E-06	0.246034292	lncRNA	NA
CUST_131_PI429285431	2.76E-07	0.482297525	lncRNA	NA
CUST_28705_PI429285431	1.08E-05	0.490514458	lncRNA	NA
LNCA_21_P0005438	4.54E-10	11.15478469	lncRNA	XLOC_006277
LNCA_21_P0010287	0.000183662	0.489297081	lncRNA	XLOC_014094
CUST_36908_PI429285431	1.89E-09	3.439620031	lncRNA	NA
CUST_10776_PI429285431	4.30E-07	0.467815998	lncRNA	NA
CUST_37279_PI429285431	0.000310218	0.471250143	lncRNA	NA
CUST_19043_PI429285431	0.000355951	0.455005992	lncRNA	NA
CUST_19931_PI429285431	9.81E-06	0.49687638	lncRNA	NA
[truncated: 4,530 more rows]
